# Supplementary material for: Effects of a community-level intervention on maternal health care utilization in a resource-poor setting of Northern Ghana
Source: BMC Public Health. 2023 Aug 4;23:1491. doi: 10.1186/s12889-023-16376-2 (PMC10403908; doi:10.1186/s12889-023-16376-2)
Supplement: Supplementary file 1 — Supplementary Material 1 [file 12889_2023_16376_MOESM1_ESM.xlsx]

## Sheet: Baseline_Control Dataset
Effects of a community-level intervention on maternal health care utilization in a resource-poor setting of Northern Ghana - Baseline Control Dataset
informedconsent	District	q1	q2	q3	q3other	q4	q4other	q5	q6	q7	q8	q9	q10	q10other	q11	q12	q13	q14	q15	q16	q17	q17gravida	q18a	q18b	q19a	q19b	q19stillbirth	danger1	danger3	danger4	danger5	danger6	danger7	danger8	danger9	danger10	danger11	ds1	ds3	ds4	ds5	ds6	ds7	ds8	ds9	ds10	ds11	q20	q21
Yes	Sissala East	19	19	Sissala		Islam		Secondary	Famer	Married	Ploygamy	30	Famer		No formal education	8	Yes	Yes	Yes	No	1	Primipgravida					Yes	1	2				5			6		1	1	0	0	0	1	0	0	1	0		no
Yes	Sissala East	21	21	Sissala		Islam		Primary	Famer	Married	Monogamy	24	Famer		Primary	5	Yes	Yes	No	No	1	Primipgravida					Yes	2	5									1	1	0	0	0	0	0	0	0	0		no
Yes	Sissala East	24	24	Sissala		Islam		Secondary	Famer	Married	Monogamy	29	Famer		No formal education	4	Yes	No	No	Yes	1	Primipgravida					Yes	2		4		5				7		1	0	1	0	1	0	0	0	1	0		no
Yes	Sissala East	25	22	Sissala		Islam		Illiterate	Famer	Married	Monogamy	27	Famer		No formal education	5	Yes	Yes	No	No	1	Primipgravida					Yes	4	6									1	1	0	0	0	0	0	0	0	0		no
Yes	Sissala East	35	30	Sissala		Islam		Illiterate	Famer	Married	Monogamy	42	Famer		No formal education	7	Yes	Yes	No	Yes	5	Grand multigravida	2	2			Yes	2	5									1	1	0	0	0	0	0	0	0	0		no
Yes	Sissala East	29	20	Sissala		Islam		Illiterate	Housewife	Married	Ploygamy	34	Famer		No formal education	6	Yes	Yes	Yes	No	1	Primipgravida					Yes	2	5									1	1	0	0	0	0	0	0	0	0		no
Yes	Sissala East	19	19	Sissala		Islam		Secondary	Housewife	Not married	Ploygamy	25	Famer			5	No	No	No	Yes	1	Primipgravida					Yes	1	2		5							1	1	0	1	0	0	0	0	0	0		no
Yes	Sissala East	26	21	Sissala		Islam		Illiterate	Famer	Married	Monogamy	34	Famer		No formal education	4	Yes	Yes	No	Yes	1	Primipgravida	0	0	0	0	No	1	2		5							1	1	0	1	0	0	0	0	0	0	0	no
Yes	Sissala East	19	19	Sissala		Islam		Secondary	Famer	Married	Ploygamy	28	Famer		No formal education	5	Yes	Yes	Yes	No	2	Multigravida					Yes	4		5		7						1	0	1	0	1	0	0	0	0	0		no
Yes	Sissala East	34	19	Sissala		Islam		Illiterate	Famer	Married	Monogamy	39	Famer		No formal education	7	Yes	Yes	No	Yes	6	Grand multigravida	2	1	0	0	No	2	5									1	1	0	0	0	0	0	0	0	0	0	no
Yes	Sissala East	32	25	Sissala		Islam		Illiterate	Famer	Married	Monogamy	35	Famer		No formal education	5	Yes	Yes	Yes	No	4	Multigravida	0	3	0	0	No	2	5									1	1	0	0	0	0	0	0	0	0	1	Yes
Yes	Sissala East	30	23	Sissala		Islam		Primary	Other (specify)	Married	Monogamy	35	Famer		Secondary	4	Yes	Yes	Yes	No	6	Grand multigravida	2	0	1	1	Yes	1	2		5			6				1	1	0	1	0	0	1	0	0	0	3	Yes
Yes	Sissala East	26	26	Sissala		Islam		Illiterate	Famer	Married	Monogamy	29	Famer		Primary	6	Yes	Yes	No	No	3	Multigravida	1	1			Yes	4	6									1	1	0	0	0	0	0	0	0	0		no
Yes	Sissala East	21	21	Sissala		Christianity		Secondary	Housewife	Married	Monogamy	27	Famer		Secondary	2	Yes	Yes	Yes	No	1	Primipgravida	0	0	0	0	No	1	2				5			6		1	1	0	0	0	1	0	0	1	0	0	no
Yes	Sissala East	25	25	Other (specify)		Islam		Illiterate	Famer	Married	Monogamy	31	Famer		No formal education	5	Yes	Yes	No	Yes		Grand multigravida					Yes	1	2		5							1	1	0	1	0	0	0	0	0	0		no
Yes	Sissala East	38	23	Sissala		Islam		Primary	Famer	Married	Monogamy	39	Famer		No formal education	5	No	No	Yes	No	4	Multigravida	1	2	0	0	No	1	2				5			6		1	1	0	0	0	1	0	0	1	0	1	no
Yes	Sissala East	42	32	Sissala		Islam		Illiterate	Famer	Married	Ploygamy	46	Famer		No formal education	8	Yes	Yes	No	Yes	6	Grand multigravida	2	3			Yes	2	5									1	1	0	0	0	0	0	0	0	0	5	no
Yes	Sissala East	30	27	Sissala		Islam		Secondary	Famer	Married	Monogamy	45	Famer		Primary	5	Yes	Yes	Yes	No	2	Multigravida	1				Yes	2	5									1	1	0	0	0	0	0	0	0	0		no
Yes	Sissala East	41	31	Sissala		Islam		Illiterate	Famer	Married	Monogamy	48	Famer		No formal education	8	Yes	Yes	Yes	No	5	Grand multigravida	1	30	0		Yes	2		4		5			7			1	0	1	0	1	0	0	1	0	0		no
Yes	Sissala East	19	19	Sissala		Islam		Secondary	Other (specify)	Married	Monogamy	20	Other (specify)	Student	Tertiary	2	Yes	Yes	Yes	No	1	Primipgravida					Yes	2	5									1	1	0	0	0	0	0	0	0	0		no
Yes	Sissala East	46	38	Sissala		Islam		Illiterate	Famer	Married	Ploygamy	55	Famer		No formal education	5	Yes	Yes	No	Yes	7	Grand multigravida	4	2	0	0	No	2		5			6					1	0	1	0	0	1	0	0	0	0	5	no
Yes	Sissala East	34	28	Sissala		Islam		Illiterate	Famer	Married	Ploygamy	45	Famer		Primary	8	Yes	Yes	Yes	No	5	Grand multigravida	2	2			Yes	2		4			5					1	0	1	0	0	1	0	0	0	0	4	Yes
Yes	Sissala East	30	21	Sissala		Islam		Illiterate	Famer	Married	Monogamy	34	Famer		No formal education	8	Yes	Yes	No	No	4	Multigravida	1	2			Yes	2	5									1	1	0	0	0	0	0	0	0	0		no
Yes	Sissala East	40	24	Sissala		Islam		Illiterate	Housewife	Married	Ploygamy	60	Famer		No formal education	7	Yes	No	No	No	6	Grand multigravida	4	1	0	0	No	2		4			5					1	0	1	0	0	1	0	0	0	0	4	no
Yes	Sissala East	29	22	Sissala		Islam		Primary	Housewife	Married	Monogamy	34	Famer		No formal education	5	Yes	No	Yes	No	4	Multigravida	1	2	0	0	No	2		4		5		6			7	1	0	1	0	1	0	1	0	0	1	2	no
Yes	Sissala East	33	26	Sissala		Islam		Illiterate	Famer	Married	Monogamy	33	Famer		No formal education	4	Yes	No	No	No	3	Multigravida	1	1	0	0	No	2	5									1	1	0	0	0	0	0	0	0	0	0	Yes
Yes	Sissala East	22	22	Sissala		Islam		Secondary	Famer	Married	Monogamy	28	Famer		Primary	3	Yes	Yes	No	Yes	1	Primipgravida					Yes	2	5									1	1	0	0	0	0	0	0	0	0		no
Yes	Sissala East	30	28	Sissala		Islam		Tertiary	Government employee	Married	Monogamy	35	Famer		Primary	6	Yes	Yes	Yes	No	3	Multigravida		2			Yes	2		5			6					1	0	1	0	0	1	0	0	0	0	2	no
Yes	Sissala East	31	20	Sissala		Islam		Illiterate	Famer	Married	Monogamy	36	Trader		No formal education	8	Yes	No	No	Yes	5	Grand multigravida	2	2	0	0	No	2	5									1	1	0	0	0	0	0	0	0	0	3	Yes
Yes	Sissala East	26	22	Sissala		Islam		Illiterate	Famer	Married	Monogamy	29	Famer		No formal education	5	Yes	Yes	No	Yes	3	Multigravida	2	1	0	0	No	1	2		5							1	1	0	1	0	0	0	0	0	0	0	no
Yes	Sissala East	24	24	Sissala		Islam		Secondary	Famer	Married	Monogamy	27	Famer		Primary	9	Yes	Yes	Yes	Yes	1	Primipgravida					Yes	2	5									1	1	0	0	0	0	0	0	0	0		no
Yes	Sissala East	26	21	Sissala		Islam		Illiterate	Famer	Married	Monogamy	31	Famer		No formal education	5	No	No	No	Yes	3	Multigravida	0	2	0	0	No	2	5									1	1	0	0	0	0	0	0	0	0	0	no
Yes	Sissala East	28	22	Sissala		Islam		Illiterate	Famer	Married	Monogamy	36	Famer		No formal education	5	Yes	No	No	Yes	2	Multigravida	0	1	0	0	No	2		4		5		6			7	1	0	1	0	1	0	1	0	0	1	0	no
Yes	Sissala East	25	22	Sissala		Islam		Illiterate	Famer	Married	Monogamy	27	Famer		No formal education	6	Yes	Yes	Yes	No	2	Multigravida	1	1			Yes	1	2		5							1	1	0	1	0	0	0	0	0	0		no
Yes	Sissala East	19	19	Sissala		Islam		Illiterate	Famer	Married	Monogamy	25	Famer		Primary	2	No	No	No	Yes	1	Primipgravida	1	0	0	0	No	2	4		5							1	1	0	1	0	0	0	0	0	0	0	no
Yes	Sissala East	24	24	Sissala		Islam		Illiterate	Famer	Married	Monogamy	28	Famer		Primary	5	Yes	Yes	Yes	No	2	Multigravida	1				Yes	2	5									1	1	0	0	0	0	0	0	0	0		no
Yes	Sissala East	30	25	Sissala		Islam		Primary	Famer	Married	Ploygamy	35	Famer		No formal education	10	Yes	No	Yes	No	4	Multigravida	2	1	0	0	No	2		4			5					1	0	1	0	0	1	0	0	0	0	0	Yes
Yes	Sissala East	39	24	Sissala		Islam		Secondary	Housewife	Married	Monogamy	45	Employed		Tertiary	7	Yes	Yes	Yes	No	8	Grand multigravida	3	4	0	0	No	2	5				7					1	1	0	0	0	1	0	0	0	0	5	Yes
Yes	Sissala East	22	18	Sissala		Islam		Illiterate	Famer	Married	Ploygamy	30	Famer		No formal education	6	No	No	No	Yes	3	Multigravida	1	1	0	0	No	2	5				7					1	1	0	0	0	1	0	0	0	0	0	no
Yes	Sissala East	23	23	Other (specify)	Frafra	Christianity		Primary	Famer	Married	Monogamy	28	Famer		No formal education	6	Yes	Yes	Yes	No	1	Primipgravida					Yes	2	5									1	1	0	0	0	0	0	0	0	0		no
Yes	Sissala East	45	20	Sissala		Islam		Illiterate	Famer	Married	Monogamy	47	Famer		Primary	7	Yes	Yes	Yes	No	5	Grand multigravida	2	2	0	0	No	2	5									1	1	0	0	0	0	0	0	0	0		no
Yes	Sissala East	20	20	Sissala		Islam		Primary	Famer	Married	Monogamy	23	Famer		No formal education	2	Yes	Yes	Yes	No	1	Primipgravida					Yes	2	5									1	1	0	0	0	0	0	0	0	0		no
Yes	Sissala East	26	25	Sissala		Islam		Primary	Housewife	Married	Ploygamy	28	Famer		No formal education	3	No	No	No	No	2	Multigravida	1	0	0	0	No	1	2				5			6		1	1	0	0	0	1	0	0	1	0	0	no
Yes	Sissala East	32	22	Sissala		Islam		Illiterate	Famer	Married	Monogamy	32	Famer		No formal education	5	No	No	No	Yes	6	Grand multigravida	2	3	0	0	No	2	5									1	1	0	0	0	0	0	0	0	0	2	no
Yes	Sissala East	41	22	Sissala		Islam		Illiterate	Famer	Married	Monogamy	48	Famer		No formal education	3	Yes	Yes	Yes	No	6	Grand multigravida	3	2			Yes	4		5		7						1	0	1	0	1	0	0	0	0	0	2	Yes
Yes	Sissala East	26	20	Sissala		Islam		Primary	Famer	Married	Monogamy	41	Famer		No formal education	1	Yes	Yes	Yes	No	2	Multigravida	1	0	0	0	No	2	5									1	1	0	0	0	0	0	0	0	0	1	no
Yes	Sissala East	34	19	Sissala		Islam		Illiterate	Famer	Married	Ploygamy	42	Famer		No formal education	5	No	No	No	Yes	6	Grand multigravida	1	2	0	1	Yes	2	5									1	1	0	0	0	0	0	0	0	0	3	no
Yes	Sissala East	32	24	Sissala		Islam		Primary	Famer	Married	Ploygamy	41	Famer		No formal education	7	Yes	No	No	Yes	5	Grand multigravida	2	2	0	0	No	2	5				7					1	1	0	0	0	1	0	0	0	0	2	no
Yes	Sissala East	31	31	Sissala		Islam		Illiterate	Housewife	Married	Monogamy	36	Famer		No formal education		Yes	Yes	No	Yes	4	Multigravida	3	1			Yes	1	2		5							1	1	0	1	0	0	0	0	0	0		no
Yes	Sissala East	20	20	Sissala		Islam		Primary	Famer	Married	Monogamy	25	Famer		Primary	4	Yes	No	No	Yes	3	Multigravida	0	0	0	0	No	2	5									1	1	0	0	0	0	0	0	0	0	0	no
Yes	Sissala East	39	22	Sissala		Islam		Illiterate	Famer	Married	Ploygamy	43	Famer		No formal education	9	Yes	Yes	Yes	No	5	Grand multigravida	3	1			Yes	2	5				7					1	1	0	0	0	1	0	0	0	0		no
Yes	Sissala East	21	21	Sissala		Islam		Primary	Famer	Married	Ploygamy	28	Famer		No formal education	9	Yes	No	No	Yes	2	Multigravida	1	0	0	0	No	2		5			6					1	0	1	0	0	1	0	0	0	0	0	no
Yes	Sissala East	20	20	Sissala		Islam		Primary	Famer	Married	Monogamy	27	Famer		Primary	3	Yes	Yes	No	Yes	2	Multigravida	0	1	0	0	No	1	2		5							1	1	0	1	0	0	0	0	0	0	0	no
Yes	Sissala East	40	25	Sissala		Islam		Illiterate	Housewife	Married	Ploygamy	45	Famer		No formal education	7	Yes	Yes	Yes	No	7	Grand multigravida	2	4			Yes	4	5									1	1	0	0	0	0	0	0	0	0	5	Yes
Yes	Sissala East	25	22	Sissala		Islam		Illiterate	Famer	Married	Monogamy	27	Famer		No formal education	5	No	No	No	Yes	1	Primipgravida					Yes	2		4		5		6			7	1	0	1	0	1	0	1	0	0	1		no
Yes	Sissala East	19	19	Sissala		Islam		Secondary	Famer	Married	Monogamy	26	Famer		Primary	2	Yes	Yes	No	No	1	Primipgravida	0	0	0	0	No	1	2		5			6				1	1	0	1	0	0	1	0	0	0	0	no
Yes	Sissala East	23	23	Sissala		Islam		Primary	Housewife	Married	Monogamy	28	Famer		Primary	4	Yes	Yes	Yes	No	1	Primipgravida					Yes	2		4		5		6			7	1	0	1	0	1	0	1	0	0	1		no
Yes	Sissala East	25	20	Sissala		Islam		Illiterate	Famer	Married	Monogamy	27	Famer		No formal education	5	Yes	Yes	Yes	Yes	2	Multigravida	1	0	0	0	No	2	5									1	1	0	0	0	0	0	0	0	0	0	no
Yes	Sissala East	20	20	Sissala		Islam		Primary	Housewife	Married	Monogamy	28	Famer		No formal education	5	Yes	Yes	Yes	No	3	Multigravida		1		1	Yes	4		5		7						1	0	1	0	1	0	0	0	0	0		no
Yes	Sissala East	24	24	Sissala		Islam		Illiterate	Famer	Married	Ploygamy	27	Famer		No formal education	7	Yes	Yes	Yes	No	4	Multigravida	2				Yes	1	2				5			6		1	1	0	0	0	1	0	0	1	0	1	no
Yes	Sissala East	23	19	Sissala		Islam		Illiterate	Housewife	Married	Ploygamy	28	Famer		No formal education	3	No	No	No	Yes	2	Multigravida	1	0	0	0	No	2	5									1	1	0	0	0	0	0	0	0	0	1	no
Yes	Sissala East	33	19	Sissala		Islam		Illiterate	Housewife	Married	Monogamy	37	Other (specify)	Steel bending	No formal education	4	Yes	Yes	Yes	Yes	3	Multigravida	0	2	0	0	No	2	5									1	1	0	0	0	0	0	0	0	0	0	no
Yes	Sissala East	27	27	Sissala		Islam		Primary	Famer	Married	Ploygamy	35	Trader		No formal education	6	Yes	Yes	No	No	3	Multigravida	0	2	0	0	No	2	5									1	1	0	0	0	0	0	0	0	0	0	no
Yes	Sissala East	22	22	Sissala		Islam		Primary	Famer	Married	Monogamy	24	Famer		Secondary	2	Yes	Yes	Yes	No	2	Multigravida	0	1	0	0	No	2	5									1	1	0	0	0	0	0	0	0	0	0	no
Yes	Sissala East	29	25	Sissala		Islam		Illiterate	Housewife	Married	Monogamy	32	Famer		Secondary	4	Yes	No	No	No	3	Multigravida	1	1	0	0	No	2		4			5					1	0	1	0	0	1	0	0	0	0	1	no
Yes	Sissala East	24	24	Sissala		Islam		Secondary	Other (specify)	Married	Monogamy	28	Famer		No formal education	5	Yes	No	No	Yes	1	Primipgravida	0	0	0	0	No	1	2			5				6		1	1	0	0	1	0	0	0	1	0	0	no
Yes	Sissala East	41	32	Sissala		Islam		Illiterate	Famer	Married	Monogamy	70	Famer		No formal education	7	No	No	No	Yes	6	Grand multigravida	4	1	0	0	No	2			5		6			7		1	0	0	1	0	1	0	0	1	0	2	Yes
Yes	Sissala East	44	32	Sissala		Islam		Illiterate	Housewife	Married	Ploygamy	48	Famer		No formal education	9	Yes	Yes	Yes	Yes	6	Grand multigravida	2	3			Yes	2	5									1	1	0	0	0	0	0	0	0	0	5	no
Yes	Sissala East	26	26	Sissala		Islam		Tertiary	Government employee	Married	Monogamy	30	Employed		Tertiary	2	Yes	Yes	Yes	No	2	Multigravida	1	0	0	0	No	2		4		5		6			7	1	0	1	0	1	0	1	0	0	1	0	no
Yes	Sissala East	29	21	Sissala		Islam		Illiterate	Famer	Married	Ploygamy	35	Famer		Primary	10	Yes	Yes	Yes	No	5	Grand multigravida	3	1	0	0	No	1	2				5			6		1	1	0	0	0	1	0	0	1	0	0	Yes
Yes	Sissala East	24	20	Sissala		Islam		Illiterate	Famer	Married	Monogamy	31	Famer		No formal education	6	No	No	No	Yes	1	Primipgravida					Yes	1	2		5							1	1	0	1	0	0	0	0	0	0		no
Yes	Sissala East	30	19	Sissala		Islam		Illiterate	Famer	Married	Monogamy	35	Famer		No formal education	4	No	No	No	Yes	3	Multigravida	3	2	0	0	No	2	5									1	1	0	0	0	0	0	0	0	0	2	no
Yes	Sissala East	19	19	Sissala		Islam		Secondary	Other (specify)	Married	Monogamy	27	Employed		Secondary	9	Yes	Yes	Yes	No	1	Primipgravida					Yes	2	4			5				7		1	1	0	0	1	0	0	0	1	0		Yes
Yes	Sissala East	30	25	Sissala		Islam		Illiterate	Famer	Married	Ploygamy	40	Famer		No formal education	5	Yes	Yes	Yes	Yes	3	Multigravida	0	0	0	1	Yes	2		4		5				7		1	0	1	0	1	0	0	0	1	0	0	Yes
Yes	Sissala East	20	20	Sissala		Islam		Secondary	Famer	Married	Monogamy	25	Famer		Secondary	4	Yes	Yes	Yes	No	1	Primipgravida					Yes	1	2		5							1	1	0	1	0	0	0	0	0	0		no
Yes	Sissala East	40	28	Sissala		Islam		Illiterate	Famer	Married	Ploygamy	48	Famer		No formal education	8	No	No	No	Yes	5	Grand multigravida	1	3	0	0	No	2	5									1	1	0	0	0	0	0	0	0	0	3	no
Yes	Sissala East	37	25	Sissala		Islam		Illiterate	Famer	Married	Monogamy	48	Famer		No formal education	6	No	No	No	No	7	Grand multigravida	4		1	1	Yes	1	2				5			6		1	1	0	0	0	1	0	0	1	0	2	no
Yes	Sissala East	19	19	Sissala		Islam		Primary	Famer	Married	Monogamy	20	Famer		No formal education	5	Yes	No	No	No	1	Primipgravida	0	0	0	0	No	2		4			5					1	0	1	0	0	1	0	0	0	0	0	Yes
Yes	Sissala East	42	22	Sissala		Islam		Illiterate	Famer	Married	Ploygamy	45	Famer		No formal education	8	No	No	No	No	4	Multigravida		3	0	0	No	2	5									1	1	0	0	0	0	0	0	0	0	0	Yes
Yes	Sissala East	20	20	Sissala		Islam		Illiterate	Famer	Married	Monogamy	26	Famer		No formal education	5	Yes	Yes	Yes	Yes	1	Primipgravida					Yes	2	5									1	1	0	0	0	0	0	0	0	0		no
Yes	Sissala East	42	22	Sissala		Islam		Illiterate	Famer	Married	Ploygamy	47	Famer		No formal education	5	No	No	No	Yes	5	Grand multigravida	3	1	0	0	No	2	5				7					1	1	0	0	0	1	0	0	0	0	3	no
Yes	Sissala East	21	20	Sissala		Islam		Illiterate	Housewife	Not married	Ploygamy	30	Famer	Herdsman	No formal education	8	Yes	No	No	Yes	1	Primipgravida	0	1	0	0	No	1	2		5							1	1	0	1	0	0	0	0	0	0	0	no
Yes	Sissala East	22	22	Sissala		Islam		Illiterate	Famer	Married	Monogamy	25	Famer		No formal education	5	Yes	Yes	No	Yes	1	Primipgravida					Yes	2		4		5		6			7	1	0	1	0	1	0	1	0	0	1		no
Yes	Sissala East	21	21	Sissala		Christianity		Primary	Housewife	Married	Monogamy	29	Famer		Secondary	7	Yes	Yes	Yes	No	3	Multigravida	1	1	0	0	No	2	5									1	1	0	0	0	0	0	0	0	0	1	no
Yes	Sissala East	20	19	Sissala		Islam		Illiterate	Famer	Married	Ploygamy	30	Employed		Tertiary	3	Yes	No	No	Yes	1	Primipgravida	2	4	0	0	No	2	5									1	1	0	0	0	0	0	0	0	0	2	Yes
Yes	Sissala East	35	26	Sissala		Islam		Secondary	Housewife	Married	Monogamy	40	Employed		Tertiary	3	Yes	No	No	Yes	2	Multigravida	0	1	0	0	No	2	5									1	1	0	0	0	0	0	0	0	0	0	no
Yes	Sissala East	29	22	Sissala		Islam		Illiterate	Famer	Married	Ploygamy	35	Famer		No formal education	5	Yes	Yes	Yes	No	4	Multigravida	2	1	0	0	No	2		4		5				7		1	0	1	0	1	0	0	0	1	0	2	no
Yes	Sissala East	19	19	Sissala		Islam		Primary	Famer	Married	Monogamy	23	Famer		Secondary	2	Yes	Yes	Yes	No	1	Primipgravida	0	0	0	0	No	1	2		5			6				1	1	0	1	0	0	1	0	0	0	0	no
Yes	Sissala East	19	19	Sissala		Islam		Primary	Famer	Married	Monogamy	26	Famer		Secondary	5	Yes	Yes	Yes	No	1	Primipgravida					Yes	2		4		5			7			1	0	1	0	1	0	0	1	0	0		no
Yes	Sissala East	31	23	Sissala		Islam		Illiterate	Housewife	Married	Ploygamy	42	Famer		No formal education	8	Yes	Yes	Yes	No	3	Multigravida	3				Yes	2		4			3					1	0	1	0	0	1	0	0	0	0		no
Yes	Sissala East	18	18	Sissala		Islam		Primary	Famer	Married	Monogamy	23	Famer		No formal education	3	Yes	Yes	Yes	No	1	Primipgravida	0	0	0	0	No	2	5									1	1	0	0	0	0	0	0	0	0	0	no
Yes	Sissala East	18	18	Sissala		Islam		Primary	Housewife	Married	Monogamy	23	Famer		No formal education	2	No	No	No	No	1	Primipgravida	3	0	0	0	No	1	2				5			6		1	1	0	0	0	1	0	0	1	0	0	no
Yes	Sissala East	21	19	Sissala		Islam		Illiterate	Famer	Married	Monogamy	26	Employed		Tertiary	3	Yes	No	No	Yes	1	Primipgravida	0	1	0	0	No	2	5									1	1	0	0	0	0	0	0	0	0	0	no
Yes	Sissala East	20	20	Sissala		Islam		Primary	Famer	Married	Ploygamy	35	Famer		Primary	6	Yes	Yes	Yes	No	1	Primipgravida					Yes	1	2				5			6		1	1	0	0	0	1	0	0	1	0		no
Yes	Sissala East	21	21	Sissala		Islam		Primary	Famer	Married	Monogamy	28	Employed		Tertiary	3	Yes	Yes	Yes	No	2	Multigravida	1	0	0		Yes	2	5		7							1	1	0	1	0	0	0	0	0	0	0	no
Yes	Sissala East	27	21	Sissala		Islam		Illiterate	Famer	Married	Monogamy	34	Famer		No formal education	8	Yes	No	No	Yes	7	Grand multigravida	2	4	0	0	No	2	5									1	1	0	0	0	0	0	0	0	0	2	no
Yes	Sissala East	32	30	Sissala		Islam		Illiterate	Famer	Married	Monogamy	36	Famer		No formal education	4	Yes	Yes	Yes	No	3	Multigravida	1	1			Yes	4		5		7						1	0	1	0	1	0	0	0	0	0	1	no
Yes	Sissala East	40	24	Sissala		Islam		Illiterate	Famer	Married	Ploygamy	52	Famer		No formal education	9	Yes	Yes	Yes	No	5	Grand multigravida	2	2			Yes	2	5				7					1	1	0	0	0	1	0	0	0	0	1	no
Yes	Sissala East	22	21	Sissala		Islam		Primary	Famer	Married	Monogamy	25	Famer		Primary	6	Yes	No	Yes	No	2	Multigravida	1	0	0	0	No	2		4			5					1	0	1	0	0	1	0	0	0	0	0	no
Yes	Sissala East	19	19	Sissala		Islam		Primary	Famer	Married	Monogamy	28	Famer		Primary	3	Yes	No	No	Yes	2	Multigravida	1	0	0	0	No	2	5									1	1	0	0	0	0	0	0	0	0	0	Yes
Yes	Sissala East	21	21	Other (specify)		Islam		Primary	Famer	Married	Monogamy	29	Famer		Primary	3	Yes	No	No	Yes	2	Multigravida	0	1	0	0	No	2	5									1	1	0	0	0	0	0	0	0	0	0	no
Yes	Sissala East	29	24	Sissala		Islam		Illiterate	Famer	Married	Monogamy	34	Employed		Tertiary	4	Yes	No		Yes	3	Multigravida	1	1	0	0	No	2	5									1	1	0	0	0	0	0	0	0	0	0	no
Yes	Sissala East	28	27	Sissala		Islam		Primary	Famer	Married	Monogamy	31	Famer		No formal education	5	Yes	Yes	No	Yes	1	Primipgravida	0	0	0	0	No	2		4		5			7			1	0	1	0	1	0	0	1	0	0	0	no
Yes	Sissala East	20	20	Sissala		Islam		Illiterate	Famer	Married	Monogamy	23	Famer		No formal education	4	Yes	Yes	Yes	No	1	Primipgravida					Yes	2	5									1	1	0	0	0	0	0	0	0	0		no
Yes	Sissala East	25	24	Sissala		Islam		Illiterate	Housewife	Married	Monogamy	30	Famer		Primary	5	Yes	Yes	Yes	Yes	2	Multigravida		1			Yes	2	5									1	1	0	0	0	0	0	0	0	0		no
Yes	Sissala East	26	22	Sissala		Islam		Secondary	Famer	Married	Monogamy	33	Famer		Secondary	2	Yes	Yes	Yes	No	1	Primipgravida	0	0	0	0	No	2		4		5		6			7	1	0	1	0	1	0	1	0	0	1	0	no
Yes	Sissala East	31	21	Sissala		Islam		Illiterate	Famer	Married	Monogamy	38	Famer		No formal education	6	Yes	No	Yes	Yes	4	Multigravida	2	1	0	0	No	2	5									1	1	0	0	0	0	0	0	0	0	0	no
Yes	Sissala East	22	22	Sissala		Islam		Secondary	Famer	Married	Monogamy	28	Famer		Secondary	4	Yes	Yes	Yes	No	1	Primipgravida					Yes	2	5				7					1	1	0	0	0	1	0	0	0	0		no
Yes	Sissala East	20	20	Sissala		Islam		Primary	Famer	Married	Ploygamy	21	Famer		No formal education	3	No	No	No	No	3	Multigravida	1	0	0	0	No	2	5									1	1	0	0	0	0	0	0	0	0	0	Yes
Yes	Sissala East	18	18	Sissala		Islam		Illiterate	Famer	Married	Monogamy	22	Famer		No formal education	2	No	No	No	Yes	1	Primipgravida	2	2	0	0	No	2	5									1	1	0	0	0	0	0	0	0	0	2	no
Yes	Sissala East	21	20	Sissala		Islam		Illiterate	Famer	Married	Monogamy	26	Famer		No formal education	5	No	No	No	Yes	1	Primipgravida			0	0	No	2		4		5				7		1	0	1	0	1	0	0	0	1	0		no
Yes	Sissala East	18	18	Sissala		Islam		Illiterate	Famer	Married	Monogamy	30	Famer		No formal education	3	Yes	Yes	No	Yes	1	Primipgravida					Yes	2	5									1	1	0	0	0	0	0	0	0	0		no
Yes	Sissala East	28	22	Sissala		Islam		Secondary	Famer	Married	Monogamy	38	Trader		Tertiary	2	Yes	Yes	Yes	No	1	Primipgravida		0	0	0	No	1	2				5			6		1	1	0	0	0	1	0	0	1	0	0	no
Yes	Sissala East	21	21	Sissala		Islam		Secondary	Famer	Married	Monogamy	27	Famer		No formal education	4	Yes	Yes	Yes	No	2	Multigravida	0	1	0	0	No	2		4		5		6			7	1	0	1	0	1	0	1	0	0	1	0	no
Yes	Sissala East	29	27	Sissala		Islam		Illiterate	Famer	Married	Monogamy	39	Trader		No formal education	7	Yes	Yes	Yes	Yes	4	Multigravida	1	2	0	0	No	2		4		5				7		1	0	1	0	1	0	0	0	1	0	1	no
Yes	Sissala East	40	27	Sissala		Islam		Illiterate	Famer	Married	Ploygamy	45	Famer		Secondary	9	Yes	No	No	No	7	Grand multigravida	1	5			Yes	2		4			5					1	0	1	0	0	1	0	0	0	0	5	no
Yes	Sissala East	33	23	Sissala		Islam		Illiterate	Famer	Married	Monogamy	37	Famer		Primary	4	Yes	No	No	Yes	5	Grand multigravida	2	2	0	0	No	2	5									1	1	0	0	0	0	0	0	0	0	3	no
Yes	Sissala East	20	20	Sissala		Islam		Illiterate	Famer	Married	Monogamy	26	Famer		No formal education	5	Yes	Yes	No	Yes	1	Primipgravida					Yes	2	5				7					1	1	0	0	0	1	0	0	0	0		no
Yes	Sissala East	35	30	Sissala		Islam		Illiterate	Famer	Married	Ploygamy	37	Trader		No formal education	5	Yes	No	No	No	5	Grand multigravida	2	2	1	0	Yes	1	2				5			6		1	1	0	0	0	1	0	0	1	0	2	no
Yes	Sissala East	37	19	Sissala		Islam		Illiterate	Famer	Married	Ploygamy	42	Famer		No formal education	8	Yes	Yes	Yes	No	6	Grand multigravida	4	1			Yes	4	5									1	1	0	0	0	0	0	0	0	0	4	no
Yes	Sissala East	20	20	Sissala		Islam		Illiterate	Famer	Married	Monogamy	26	Famer		No formal education	4	Yes	Yes	Yes	No	1	Primipgravida					Yes	4	6									1	1	0	0	0	0	0	0	0	0		no
Yes	Sissala East	16	16	Sissala		Islam		Primary	Famer	Married	Monogamy	25	Famer		Secondary	3	Yes	Yes	Yes	No	1	Primipgravida	0	0	0	0	No	4		5		7						1	0	1	0	1	0	0	0	0	0	0	no
Yes	Sissala East	20	20	Sissala		Islam		Secondary	Housewife	Married	Monogamy	31	Employed		Tertiary	2	Yes	Yes	Yes	No	1	Primipgravida	0	0	0	0	No	1	2				5			6		1	1	0	0	0	1	0	0	1	0	0	no
Yes	Sissala East	33	28	Sissala		Islam		Illiterate	Housewife	Married	Monogamy	37	Famer		No formal education	7	No	No	No	Yes	7	Grand multigravida	3	2	0	0	No	2	5		7							1	1	0	1	0	0	0	0	0	0	3	Yes
Yes	Sissala East	22	22	Sissala		Islam		Primary	Other (specify)	Married	Monogamy	25	Famer		No formal education	5	Yes	Yes	Yes	No	3	Multigravida	2				Yes	1	2				5			6		1	1	0	0	0	1	0	0	1	0	1	no
Yes	Sissala East	32	30	Sissala		Islam		Primary	Famer	Married	Monogamy	40	Famer		Secondary	4	Yes	Yes	Yes	No	5	Grand multigravida	2	2	0	0	No	2		4		5				7		1	0	1	0	1	0	0	0	1	0	0	no
Yes	Sissala East	19	19	Sissala		Islam		Primary	Famer	Not married	Monogamy	28	Famer		Primary	5	Yes	Yes	Yes	Yes	1	Primipgravida	4	1	0	0	No	2	5				7					1	1	0	0	0	1	0	0	0	0	0	no
Yes	Sissala East	34	23	Sissala		Islam		Illiterate	Famer	Married	Ploygamy	40	Trader		No formal education	9	Yes	Yes	Yes	No	2	Multigravida	0	1	0	0	No	1	2				5			6		1	1	0	0	0	1	0	0	1	0	0	Yes
Yes	Sissala East	20	20	Sissala		Islam		Secondary	Housewife	Married	Monogamy	28	Famer		No formal education	2	Yes	Yes	Yes	No	1	Primipgravida	0	0	0	0	No	1	2			5				6		1	1	0	0	1	0	0	0	1	0	0	no
Yes	Sissala East	18	18	Sissala		Islam		Primary	Famer	Married	Monogamy	26	Famer		Primary	4	Yes	Yes	No	Yes	1	Primipgravida	3	1	0	0	No	2	5									1	1	0	0	0	0	0	0	0	0	0	no
Yes	Sissala East	34	24	Sissala		Traditional		Illiterate	Housewife	Married	Monogamy	40	Famer		No formal education	4	No	No	No	No	2	Multigravida		1			Yes	2		4			5					1	0	1	0	0	1	0	0	0	0		no
Yes	Sissala East	23	23	Sissala		Islam		Illiterate	Housewife	Married	Monogamy	26	Famer		No formal education	5	No	No	No	Yes	2	Multigravida	0	1	0	0	No	2	5									1	1	0	0	0	0	0	0	0	0	0	no
Yes	Sissala East	34	30	Sissala		Islam		Illiterate	Famer	Married	Monogamy	35	Famer		Primary	7	No	No	No	No	5	Grand multigravida	2	2			Yes	2	5									1	1	0	0	0	0	0	0	0	0	1	Yes
Yes	Sissala East	40	26	Sissala		Islam		Illiterate	Famer	Married	Monogamy	45	Famer		No formal education	7	Yes	Yes	Yes	No	4	Multigravida		2	1		Yes	2	5									1	1	0	0	0	0	0	0	0	0	1	no
Yes	Sissala East	42	24	Sissala		Islam		Illiterate	Famer	Married	Ploygamy	49	Famer		No formal education	9	Yes	Yes	Yes	No	7	Grand multigravida	4	2			Yes	2	5				7					1	1	0	0	0	1	0	0	0	0	3	Yes
Yes	Sissala East	23	23	Sissala		Islam		Primary	Famer	Married	Monogamy	26	Famer		No formal education	5	Yes	Yes	Yes	No	1	Primipgravida					Yes	1	2		5							1	1	0	1	0	0	0	0	0	0		no
Yes	Sissala East	20	19	Other (specify)		Islam		Illiterate	Housewife	Married	Monogamy	32	Other (specify)	Herdsman	No formal education	2	No	No	No	Yes	1	Primipgravida	0	1	0	0	No	2	4		5							1	1	0	1	0	0	0	0	0	0	0	no
Yes	Sissala East	35	24	Sissala		Islam		Illiterate	Famer	Married	Monogamy	42	Famer		No formal education	8	Yes	Yes	Yes	Yes	4	Multigravida	3	0	0	0	No	2	5				7					1	1	0	0	0	1	0	0	0	0	0	no
Yes	Sissala East	26	26	Sissala		Islam		Illiterate	Other (specify)	Married	Monogamy	31	Famer		Primary	8	Yes	Yes	Yes	Yes	2	Multigravida					Yes	2	5									1	1	0	0	0	0	0	0	0	0		no
Yes	Sissala East	22	22	Sissala		Islam		Secondary	Famer	Married	Monogamy	26	Other (specify)	Student	Tertiary	5	Yes	Yes	Yes	No	1	Primipgravida	0	0	0	0	No	2		4			5					1	0	1	0	0	1	0	0	0	0	0	no
Yes	Sissala East	17	17	Kasem		Islam		Primary	Housewife	Married	Ploygamy	28	Famer		No formal education	2	No	No	No	Yes	1	Primipgravida		1	0	0	No	2	5				7					1	1	0	0	0	1	0	0	0	0	0	no
Yes	Sissala East	38	19	Sissala		Islam		Illiterate	Famer	Married	Ploygamy	47	Famer		No formal education	6	No	No	No	Yes	6	Grand multigravida	2	3	0	0	No	2			5		6			7		1	0	0	1	0	1	0	0	1	0	2	no
Yes	Sissala East	20	20	Sissala		Islam		Primary	Housewife	Married	Monogamy	23	Famer		No formal education	6	Yes	Yes	Yes	No	1	Primipgravida	0	0	0	0	No	2		4			5					1	0	1	0	0	1	0	0	0	0	0	no
Yes	Sissala East	21	21	Sissala		Islam		Illiterate	Famer	Married	Monogamy	25	Famer		No formal education	3	Yes	Yes	Yes	No	1	Primipgravida					Yes	1	2		5							1	1	0	1	0	0	0	0	0	0		no
Yes	Sissala East	25	25	Other (specify)		Christianity		Tertiary	Government employee	Married	Monogamy	29	Employed		Tertiary	2	Yes	No	No	Yes	1	Primipgravida	0	1	0	0	No	2	5									1	1	0	0	0	0	0	0	0	0	0	no
Yes	Sissala East	39	25	Sissala		Islam		Primary	Famer	Married	Ploygamy	45	Famer		No formal education	8	No	No	No	No	7	Grand multigravida	3	3	0	0	No	2		4			5					1	0	1	0	0	1	0	0	0	0	2	no
Yes	Sissala East	25	24	Sissala		Islam		Primary	Famer	Married	Monogamy	35	Trader		Primary	5	Yes	Yes	Yes	No	3	Multigravida					Yes	1	2				5			6		1	1	0	0	0	1	0	0	1	0		no
Yes	Sissala East	21	29	Sissala		Islam		Illiterate	Famer	Married	Ploygamy	31	Famer		No formal education	4	Yes	Yes	No	No	3	Multigravida	2	0	1	0	Yes	2	5			6						1	1	0	0	1	0	0	0	0	0	0	Yes
Yes	Sissala East	37	24	Sissala		Islam		Illiterate	Housewife	Married	Monogamy	38	Famer		No formal education	6	Yes	Yes	Yes	No	4	Multigravida	2	1	0	0	No	2		4		5		6			7	1	0	1	0	1	0	1	0	0	1	0	no
Yes	Sissala East	19	19	Sissala		Islam		Primary	Famer	Married	Monogamy	23	Famer		No formal education	7	Yes	No	No	No	1	Primipgravida	0	0	0	0	No	2	5									1	1	0	0	0	0	0	0	0	0	0	Yes
Yes	Sissala East	35	25	Sissala		Islam		Tertiary	Government employee	Married	Monogamy	32	Employed		Tertiary	7	Yes	Yes	Yes	No	3	Multigravida	1				Yes	2	5									1	1	0	0	0	0	0	0	0	0		Yes
Yes	Sissala East	29	19	Sissala		Islam		Illiterate	Housewife	Married	Ploygamy	34	Famer		No formal education	6	Yes	Yes	Yes	No	1	Primipgravida					Yes	2	5									1	1	0	0	0	0	0	0	0	0		no
Yes	Sissala East	18	18	Sissala		Islam		Secondary	Famer	Married	Monogamy	27	Famer		No formal education	2	Yes	No	No	Yes	1	Primipgravida					Yes	2	5				7					1	1	0	0	0	1	0	0	0	0		no
Yes	Sissala East	21	21	Sissala		Islam		Primary	Famer	Married	Monogamy	25	Famer		No formal education	3	No	No	No	No	1	Primipgravida	0	0	0	0	No	1	2				5			6		1	1	0	0	0	1	0	0	1	0	0	Yes
Yes	Sissala East	18	18	Sissala		Islam		Primary	Famer	Married	Monogamy	24	Famer		No formal education	4	Yes	Yes	Yes	No	1	Primipgravida					Yes	2	5									1	1	0	0	0	0	0	0	0	0		no
Yes	Sissala East	23	17	Other (specify)		Islam		Illiterate	Famer	Married	Monogamy	32	Famer		No formal education	4	No	No	No	Yes	3	Multigravida	1	1	0	0	No	2	5									1	1	0	0	0	0	0	0	0	0	0	no
Yes	Sissala East	28	28	Sissala		Islam		Primary	Famer	Married	Ploygamy	46	Famer		No formal education	6	Yes	Yes	No	Yes	3	Multigravida		2			Yes	2	5									1	1	0	0	0	0	0	0	0	0		no
Yes	Sissala East	17	17	Sissala		Islam		Illiterate	Famer	Married	Monogamy	26	Famer		No formal education	5	Yes	Yes	No	Yes	1	Primipgravida					Yes	2	5									1	1	0	0	0	0	0	0	0	0		no
Yes	Sissala East	25	25	Sissala		Islam		Primary	Housewife	Married	Monogamy	30	Famer		No formal education	4	Yes	Yes	Yes	No	3	Multigravida		2			Yes	2	5									1	1	0	0	0	0	0	0	0	0		no
Yes	Sissala East	22	22	Other (specify)		Islam		Illiterate	Housewife	Married	Ploygamy	35	Other (specify)	Herdsmen	No formal education	5	No	No	No	Yes	4	Multigravida	3	0	0	0	No	2	5									1	1	0	0	0	0	0	0	0	0	0	no
Yes	Sissala East	20	20	Sissala		Islam		Illiterate	Famer	Married	Monogamy	25	Famer		Primary	3	Yes	Yes	No	No	1	Primipgravida					Yes	4		5		6						1	0	1	0	1	0	0	0	0	0		no
Yes	Sissala East	25	25	Sissala		Islam		Primary	Famer	Married	Ploygamy	32	Famer		No formal education	4	Yes	No	No	Yes	3	Multigravida	1	1	0	0	No	2	5									1	1	0	0	0	0	0	0	0	0	0	no
Yes	Sissala East	20	20	Sissala		Islam		Secondary	Famer	Married	Monogamy	30	Famer		Secondary	9	Yes	Yes	Yes	No	1	Primipgravida					Yes	2			5		6			7		1	0	0	1	0	1	0	0	1	0		no
Yes	Sissala East	22	22	Sissala		Islam		Primary	Famer	Married	Monogamy	27	Famer		No formal education	3	Yes	No	No	No	2	Multigravida	0	1	0	0	No	1	2				5			6		1	1	0	0	0	1	0	0	1	0	0	no
Yes	Sissala East	21	21	Sissala		Islam		Primary	Famer	Married	Monogamy	28	Famer		No formal education	4	Yes	Yes	No	Yes	2	Multigravida		1			Yes	2	5									1	1	0	0	0	0	0	0	0	0		no
Yes	Sissala East	36	25	Sissala		Islam		Illiterate	Merchant	Married	Monogamy	40	Other (specify)	D riving	Secondary	5	Yes	Yes	Yes	No	3	Multigravida	1	1	0	0	No	2		4		5		6			7	1	0	1	0	1	0	1	0	0	1	0	Yes
Yes	Sissala East	39	23	Sissala		Islam		Primary	Famer	Married	Ploygamy	40	Famer		No formal education	6	No	No	No	No	5	Grand multigravida	1	3	0	0	No	1	2				5			6		1	1	0	0	0	1	0	0	1	0	2	no
Yes	Sissala East	19	19	Other (specify)		Christianity		Secondary	Other (specify)	Not married	Monogamy	26	Famer		No formal education	1	Yes	Yes	Yes	No	1	Primipgravida	0	0	0	0	No	2	5		7							1	1	0	1	0	0	0	0	0	0	0	no
Yes	Sissala East	33	24	Sissala		Islam		Primary	Famer	Married	Ploygamy	40	Famer		No formal education	9	Yes	Yes	Yes	Yes	5	Grand multigravida	2	2			Yes	2			5		6			7		1	0	0	1	0	1	0	0	1	0	3	no
Yes	Sissala East	19	19	Sissala		Islam		Illiterate	Famer	Married	Monogamy	25	Famer		Primary	6	Yes	Yes	No	No	1	Primipgravida					Yes	2	5									1	1	0	0	0	0	0	0	0	0		no
Yes	Sissala East	18	18	Sissala		Islam		Primary	Merchant	Married	Monogamy	30	Famer		Primary	4	Yes	Yes	Yes	No	1	Primipgravida					Yes	2	5									1	1	0	0	0	0	0	0	0	0		no
Yes	Sissala East	33	21	Sissala		Islam		Illiterate	Famer	Married	Monogamy	40	Famer		No formal education	7	Yes	Yes	Yes	No	6	Grand multigravida	4	1	0	0	No	2	5									1	1	0	0	0	0	0	0	0	0	1	Yes
Yes	Sissala East	47	31	Sissala		Islam		Illiterate	Famer	Married	Ploygamy	49	Famer		No formal education	5	Yes	Yes	Yes	No	5	Grand multigravida	1	2	0	0	No	2	5				7					1	1	0	0	0	1	0	0	0	0	0	no
Yes	Sissala East	45	28	Sissala		Islam		Illiterate	Famer	Married	Monogamy	54	Famer		No formal education	9	Yes	Yes	No	Yes	10	Grand multigravida	2	5	2		Yes	2		4		5			7			1	0	1	0	1	0	0	1	0	0	4	no
Yes	Sissala East	28	24	Sissala		Islam		Secondary	Famer	Married	Monogamy	23	Famer		Primary	3	Yes	Yes	Yes	No	2	Multigravida	0	1	0	0	No	2			5							1	0	0	1	0	0	0	0	0	0	1	no
Yes	Sissala East	20	20	Sissala		Islam		Primary	Housewife	Married	Monogamy	28	Famer		No formal education	6	Yes	Yes	Yes	Yes	1	Primipgravida					Yes	2		4		5				7		1	0	1	0	1	0	0	0	1	0		no
Yes	Sissala East	19	19	Sissala		Islam		Illiterate	Housewife	Married	Monogamy	36	Famer		No formal education	8	Yes	Yes	Yes	No	6	Grand multigravida	2	3			Yes	1	2		5							1	1	0	1	0	0	0	0	0	0	1	no
Yes	Sissala East	17	17	Sissala		Islam		Primary	Housewife	Married	Monogamy	25	Famer		No formal education	9	Yes	Yes	Yes	No	1	Primipgravida	0	0	0	0	No	2	5									1	1	0	0	0	0	0	0	0	0	0	no
Yes	Sissala East	42	34	Sissala		Islam		Illiterate	Famer	Married	Ploygamy	47	Famer		No formal education	7	Yes	Yes	Yes	Yes	7	Grand multigravida	2	3	0	0	No	2		4		5		6			7	1	0	1	0	1	0	1	0	0	1	4	no
Yes	Sissala East	24	24	Other (specify)		Islam		Tertiary	Government employee	Married	Monogamy	28	Employed		Tertiary	2	Yes	No	No	Yes	1	Primipgravida	0	1	0	0	No	2	4		5							1	1	0	1	0	0	0	0	0	0	0	no
Yes	Sissala East	19	19	Sissala		Islam		Illiterate	Famer	Married	Monogamy	25	Famer		No formal education	5	No	No	No	Yes	1	Primipgravida		0	0	0	No	2	5									1	1	0	0	0	0	0	0	0	0	0	no
Yes	Sissala East	24	24	Sissala		Islam		Primary	Famer	Married	Monogamy	30	Famer		No formal education	5	Yes	Yes	Yes	No	3	Multigravida	1	1			Yes	1	2				5			6		1	1	0	0	0	1	0	0	1	0		no
Yes	Sissala East	30	26	Sissala		Islam		Secondary	Merchant	Married	Monogamy	40	Famer		No formal education	7	Yes	Yes	No	Yes	6	Grand multigravida	2	3	0	0	No	2	5									1	1	0	0	0	0	0	0	0	0	4	no
Yes	Sissala East	21	21	Sissala		Islam		Secondary	Famer	Married	Monogamy	26	Famer		No formal education	5	Yes	Yes	Yes	No	1	Primipgravida					Yes	1	2				5			6		1	1	0	0	0	1	0	0	1	0		no
Yes	Sissala East	20	20	Sissala		Christianity		Secondary	Housewife	Married	Monogamy	26	Employed		Tertiary	2	Yes	Yes	Yes	No	1	Primipgravida		0	0	0	No	2	5									1	1	0	0	0	0	0	0	0	0	0	no
Yes	Sissala East	21	21	Sissala		Islam		Primary	Famer	Married	Monogamy	26	Famer		Primary	5	Yes	Yes	Yes	No	1	Primipgravida					Yes	2	5									1	1	0	0	0	0	0	0	0	0		Yes
Yes	Sissala East	24	24	Sissala		Islam		Primary	Famer	Married	Ploygamy	32	Famer		Primary	9	Yes	Yes	Yes	Yes	3	Multigravida	1	1	0	0	No	1	2			4		5				1	1	0	0	1	0	1	0	0	0	1	Yes
Yes	Sissala East	35	25	Sissala		Islam		Secondary	Famer	Married	Monogamy	37	Famer		No formal education	6	Yes	Yes	Yes	No	5	Grand multigravida	1	3			Yes	4	6									1	1	0	0	0	0	0	0	0	0	1	no
Yes	Sissala East	28	18	Sissala		Islam		Illiterate	Famer	Married	Monogamy	37	Famer		Primary	5	Yes	No	No	Yes	4	Multigravida	1	2	0	0	No	1	2			5				6		1	1	0	0	1	0	0	0	1	0	2	no
Yes	Sissala East	29	27	Sissala		Islam		Primary	Housewife	Married	Ploygamy	35	Famer		No formal education	10	Yes	Yes	No	No	4	Multigravida	3				Yes	4		5		7						1	0	1	0	1	0	0	0	0	0	1	no
Yes	Sissala East	20	20	Sissala		Islam		Secondary	Famer	Married	Ploygamy	29	Famer		No formal education	3	Yes	Yes	Yes	No	2	Multigravida	1	0	0	0	No	2		4			5					1	0	1	0	0	1	0	0	0	0	0	no
Yes	Sissala East	42	33	Sissala		Islam		Illiterate	Famer	Married	Ploygamy	54	Famer		No formal education	4	Yes	Yes	Yes	Yes	5	Grand multigravida	3	1	0	0	No	2	5									1	1	0	0	0	0	0	0	0	0	3	Yes
Yes	Sissala East	35	30	Sissala		Islam		Primary	Famer	Married	Ploygamy	42	Famer		Secondary	4	Yes	Yes	Yes	No	3	Multigravida	1	1			Yes	2	5									1	1	0	0	0	0	0	0	0	0		no
Yes	Sissala East	32	22	Sissala		Islam		Primary	Housewife	Married	Ploygamy	41	Famer		No formal education	4	Yes	Yes	No	No	3	Multigravida	1	1		0	Yes	2		4			5					1	0	1	0	0	1	0	0	0	0	2	no
Yes	Sissala East	21	21	Sissala		Islam		Secondary	Famer	Married	Monogamy	25	Famer		No formal education	8	Yes	Yes	Yes	No	2	Multigravida	1	0	0	0	No	2		4			5					1	0	1	0	0	1	0	0	0	0	1	no
Yes	Sissala East	23	23	Sissala		Islam		Primary	Housewife	Married	Monogamy	28	Employed		Tertiary	3	Yes	Yes	Yes	No	2	Multigravida	0	1	0	0	No	2		4		5		6			7	1	0	1	0	1	0	1	0	0	1	0	no
Yes	Sissala East	37	25	Sissala		Islam		Illiterate	Other (specify)	Married	Ploygamy	40	Famer		Secondary	6	No	No	No	No	7	Grand multigravida	2	2	0	0	No	2		4		5		6			7	1	0	1	0	1	0	1	0	0	1	3	no
Yes	Sissala East	34	21	Sissala		Islam		Illiterate	Housewife	Married	Monogamy	40	Famer		No formal education	5	Yes	Yes	Yes	No	3	Multigravida	1	1			Yes	2		4			2					1	0	1	0	0	1	0	0	0	0	2	no
Yes	Sissala East	21	19	Sissala		Islam		Illiterate	Famer	Married	Monogamy	32	Famer		No formal education	2	No	No	Yes	Yes	1	Primipgravida					Yes	2	5									1	1	0	0	0	0	0	0	0	0		no
Yes	Sissala East	29	20	Sissala		Islam		Illiterate	Famer	Married	Monogamy	35	Famer		No formal education	6	Yes	No	No	Yes	2	Multigravida	1	0	0	0	No	2	5									1	1	0	0	0	0	0	0	0	0	0	no
Yes	Sissala East	30	28	Other (specify)		Christianity		Tertiary	Government employee	Married	Monogamy	34	Employed		Tertiary	2	Yes	No	No	Yes	1	Primipgravida					Yes	2	5									1	1	0	0	0	0	0	0	0	0		no
Yes	Sissala East	29	28	Other (specify)	Asante	Christianity		Tertiary	Government employee	Married	Monogamy	32	Employed		Tertiary	2	Yes	Yes	Yes	No	1	Primipgravida	5	1	0	0	No	1	2		5							1	1	0	1	0	0	0	0	0	0	0	no
Yes	Sissala East	23	20	Sissala		Islam		Primary	Famer	Married	Monogamy	30	Famer		Primary	3	Yes	Yes	Yes	No	2	Multigravida	0	1	0	0	No	1	2				5			6		1	1	0	0	0	1	0	0	1	0	0	no
Yes	Sissala East	29	23	Sissala		Islam		Illiterate	Famer	Married	Monogamy	35	Famer		No formal education	5	Yes	No	No	No	5	Grand multigravida	2	1	0	2	Yes	1	2				5			6		1	1	0	0	0	1	0	0	1	0	2	Yes
Yes	Sissala East	27	22	Sissala		Islam		Illiterate	Housewife	Married	Monogamy	27	Employed		Tertiary	4	Yes	No	No	Yes	3	Multigravida	2	0	0	0	No	2	5									1	1	0	0	0	0	0	0	0	0	0	no
Yes	Sissala East	26	23	Sissala		Islam		Primary	Merchant	Married	Ploygamy	32	Famer		No formal education	5	Yes	Yes	Yes	No	1	Primipgravida					Yes	1	2				5			6		1	1	0	0	0	1	0	0	1	0		no
Yes	Sissala East	34	19	Sissala		Islam		Illiterate	Famer	Married	Monogamy	29	Famer		No formal education	5	Yes	Yes	No	Yes	1	Primipgravida	0	0	0	0	No	1	2		5							1	1	0	1	0	0	0	0	0	0	0	no
Yes	Sissala East	39	30	Sissala		Islam		Illiterate	Famer	Married	Monogamy	45	Famer		No formal education	8	No	No	No	No	5	Grand multigravida	3	1			Yes	2		4			5					1	0	1	0	0	1	0	0	0	0	4	no
Yes	Sissala East	21	21	Sissala		Islam		Primary	Famer	Married	Monogamy	27	Famer		Secondary	5	Yes	Yes	Yes	No	1	Primipgravida					Yes	1	2		5							1	1	0	1	0	0	0	0	0	0		no
Yes	Sissala East	26	24	Sissala		Islam		Primary	Famer	Married	Ploygamy	40	Famer		No formal education	2	No	No	No	Yes	3	Multigravida	1	1	0	0	No	2	5									1	1	0	0	0	0	0	0	0	0	0	Yes
Yes	Sissala East	29	24	Sissala		Islam		Primary	Famer	Married	Monogamy	33	Famer		No formal education	5	No	No	Yes	No	3	Multigravida	2	0	0	0	No	1	2				5			6		1	1	0	0	0	1	0	0	1	0	0	Yes
Yes	Sissala East	31	28	Sissala		Islam		Illiterate	Famer	Married	Monogamy	35	Famer		No formal education	5	Yes	Yes	Yes	No	4	Multigravida	1	1	2		Yes	4	6									1	1	0	0	0	0	0	0	0	0		no
Yes	Sissala East	24	24	Sissala		Islam		Secondary	Famer	Married	Monogamy	29	Famer		No formal education	4	Yes	No	No	Yes	1	Primipgravida					Yes	2	5									1	1	0	0	0	0	0	0	0	0		no
Yes	Sissala East	22	22	Sissala		Christianity		Secondary	Housewife	Married	Monogamy	28	Employed		Tertiary	2	Yes	Yes	Yes	No	1	Primipgravida	0	0	0	0	No	1	2		5			6				1	1	0	1	0	0	1	0	0	0	0	Yes
Yes	Sissala East	32	22	Sissala		Islam		Secondary	Other (specify)	Married	Monogamy	38	Other (specify)	Electrician	Secondary	5	Yes	Yes	Yes	No	4	Multigravida	0	3	0	0	No	2	5									1	1	0	0	0	0	0	0	0	0	1	Yes
Yes	Sissala East	20	20	Sissala		Islam		Primary	Famer	Married	Ploygamy	31	Famer	Herdsman	No formal education	6	Yes	Yes	No	Yes	1	Primipgravida	0	1	0	0	No	2	4		5							1	1	0	1	0	0	0	0	0	0	0	no
Yes	Sissala East	35	30	Sissala		Islam		Illiterate	Famer	Married	Monogamy	42	Famer		No formal education	7	Yes	Yes	Yes	No	6	Grand multigravida	1	4			Yes	2	6									1	1	0	0	0	0	0	0	0	0	3	Yes
Yes	Sissala East	30	20	Sissala		Islam		Illiterate	Famer	Married	Ploygamy	35	Famer		Primary	7	Yes	No	Yes	No	5	Grand multigravida		4	0	0	No	2		5			6					1	0	1	0	0	1	0	0	0	0	3	no
Yes	Sissala East	39	27	Sissala		Islam		Primary	Housewife	Married	Monogamy	42	Famer		Secondary	3	Yes	Yes	Yes	No	4	Multigravida	1	1			Yes	2	5									1	1	0	0	0	0	0	0	0	0		no
Yes	Sissala East	31	21	Sissala		Islam		Illiterate	Famer	Married	Monogamy	35	Famer		No formal education	7	Yes	No	No	Yes	6	Grand multigravida	2	3	0	0	No	2	5									1	1	0	0	0	0	0	0	0	0	3	no
Yes	Sissala East	31	22	Sissala		Islam		Illiterate	Famer	Married	Ploygamy	39	Famer		Primary	5	No	No	Yes	Yes	1	Primipgravida					Yes	2	5									1	1	0	0	0	0	0	0	0	0		no
Yes	Sissala East	22	22	Sissala		Islam		Illiterate	Other (specify)	Married	Ploygamy	45	Other (specify)	Driver	Secondary	5	Yes	Yes	Yes	No	1	Primipgravida	0	0	0	0	No	2			5		6			7		1	0	0	1	0	1	0	0	1	0	0	no
Yes	Sissala East	34	24	Sissala		Islam		Illiterate	Famer	Married	Ploygamy	40	Famer		Primary	9	No	No	No	No	2	Multigravida	0	1	0	0	No	2	5									1	1	0	0	0	0	0	0	0	0	0	no
Yes	Sissala East	18	18	Sissala		Islam		Secondary	Famer	Married	Monogamy	26	Famer		Secondary	7	Yes	Yes	Yes	No	1	Primipgravida	0	0	0	0	No	4		5		5						1	0	1	0	1	0	0	0	0	0	0	no
Yes	Sissala East	28	20	Sissala		Islam		Illiterate	Famer	Married	Ploygamy	35	Famer		No formal education	6	Yes	Yes	No	Yes	4	Multigravida	2	1			Yes	2	5									1	1	0	0	0	0	0	0	0	0	3	no
Yes	Sissala East	21	21	Sissala		Islam		Primary	Famer	Married	Ploygamy	25	Famer		Primary	4	Yes	Yes	Yes	No	1	Primipgravida	0	0	0	0	No	1	2				5			6		1	1	0	0	0	1	0	0	1	0	0	Yes
Yes	Sissala East	27	20	Sissala		Islam		Illiterate	Housewife	Married	Monogamy	32	Famer		No formal education	3	Yes	Yes	Yes	No	2	Multigravida		1			Yes	2		4			5					1	0	1	0	0	1	0	0	0	0		no
Yes	Sissala East	25	25	Sissala		Islam		Secondary	Famer	Married	Monogamy	30	Trader		No formal education	3	Yes	No	No	Yes	1	Primipgravida					Yes	2	5									1	1	0	0	0	0	0	0	0	0		no
Yes	Sissala East	19	19	Sissala		Islam		Secondary	Famer	Married	Monogamy	25	Famer		Secondary	2	Yes	Yes	Yes	No	1	Primipgravida	0	0	0	0	No	2		4			5					1	0	1	0	0	1	0	0	0	0	0	no
Yes	Sissala East	27	19	Sissala		Islam		Primary	Famer	Married	Ploygamy	33	Famer		No formal education	6	Yes	Yes	No	Yes	1	Primipgravida					Yes	1	2		5							1	1	0	1	0	0	0	0	0	0		no
Yes	Sissala East	18	18	Sissala		Islam		Primary	Housewife	Married	Monogamy	27	Trader		Secondary	6	Yes	Yes	Yes	No	1	Primipgravida	1	2	0	0	No	2	5									1	1	0	0	0	0	0	0	0	0	2	no
Yes	Sissala East	28	23	Sissala		Islam		Illiterate	Famer	Married	Monogamy	32	Famer		No formal education	5	Yes	Yes	No	Yes	5	Grand multigravida	1	3	0	0	No	2	5									1	1	0	0	0	0	0	0	0	0	1	no
Yes	Sissala East	21	21	Sissala		Islam		Illiterate	Famer	Married	Monogamy	23	Famer		No formal education	5	Yes	Yes	No	Yes	1	Primipgravida					Yes	2	5									1	1	0	0	0	0	0	0	0	0		no
Yes	Sissala East	20	20	Sissala		Islam		Primary	Famer	Married	Monogamy	27	Famer		No formal education	3	Yes	Yes	Yes	Yes	2	Multigravida	0	1	0	0	No	2	5									1	1	0	0	0	0	0	0	0	0	1	no
Yes	Sissala East	35	24	Sissala		Islam		Illiterate	Famer	Married	Monogamy	40	Famer		No formal education	6	No	No	No	Yes	5	Grand multigravida	2	2	0	0	No	2	5									1	1	0	0	0	0	0	0	0	0	0	no
Yes	Sissala East	18	18	Sissala		Islam		Primary	Famer	Married	Monogamy	24	Famer		Primary	3	Yes	Yes	No	Yes	1	Primipgravida					Yes	1	2		5							1	1	0	1	0	0	0	0	0	0		no
Yes	Sissala East	20	20	Sissala		Islam		Primary	Famer	Married	Monogamy	25	Famer		Primary	7	Yes	Yes	Yes	Yes	1	Primipgravida					Yes	2			5		6			7		1	0	0	1	0	1	0	0	1	0		no
Yes	Sissala East	18	18	Sissala		Islam		Primary	Housewife	Married	Monogamy	30	Famer		No formal education	2	Yes	Yes	Yes	Yes	2	Multigravida	0	0	0	0	No	2	5									1	1	0	0	0	0	0	0	0	0	1	Yes
Yes	Sissala East	21	21	Other (specify)		Christianity		Secondary	Housewife	Married	Monogamy	27	Famer		Secondary	4	Yes	Yes	Yes	No	1	Primipgravida					Yes	2		4		5			7			1	0	1	0	1	0	0	1	0	0		no
Yes	Sissala East	24	22	Sissala		Islam		Illiterate	Merchant	Married	Ploygamy	30	Famer		No formal education	3	Yes	Yes	No	Yes	1	Primipgravida					Yes	2	5									1	1	0	0	0	0	0	0	0	0		no
Yes	Sissala East	23	23	Sissala		Islam		Secondary	Housewife	Married	Monogamy	40	Famer		Primary	4	No	No	Yes	No	3	Multigravida	1	1	0	0	No	1	2				5			6		1	1	0	0	0	1	0	0	1	0	0	no
Yes	Sissala East	37	20	Sissala		Islam		Illiterate	Housewife	Married	Ploygamy	40	Famer		No formal education	8	Yes	No	Yes	Yes	5	Grand multigravida	1	3	0	0	No	2	5									1	1	0	0	0	0	0	0	0	0	0	no
Yes	Sissala East	19	19	Sissala		Islam		Primary	Housewife	Married	Monogamy	32	Trader		Primary	5	Yes	Yes	Yes	Yes	1	Primipgravida	2	4	0	0	No	2	5									1	1	0	0	0	0	0	0	0	0	2	no
Yes	Sissala East	21	21	Sissala		Islam		Secondary	Other (specify)	Married	Ploygamy	45	Famer		No formal education	2	Yes	Yes	Yes	No	2	Multigravida	0	0	0	0	No	2		4		5				7		1	0	1	0	1	0	0	0	1	0	0	no
Yes	Sissala East	21	21	Sissala		Islam		Primary	Other (specify)	Married	Ploygamy	38	Other (specify)	Mechanics	Secondary	3	Yes	Yes	Yes	No	2	Multigravida	1		0	0	No	1	2				5			6		1	1	0	0	0	1	0	0	1	0	0	no
Yes	Sissala East	20	20	Sissala		Islam		Illiterate	Famer	Married	Monogamy	27	Famer		No formal education	7	Yes	Yes	Yes	No	1	Primipgravida					Yes	2		4		5		6			7	1	0	1	0	1	0	1	0	0	1		no
Yes	Sissala East	37	26	Sissala		Islam		Illiterate	Housewife	Married	Monogamy	39	Famer		No formal education	6	Yes	Yes	No	Yes	5	Grand multigravida	2	2			Yes	2		4		5			7			1	0	1	0	1	0	0	1	0	0	1	no
Yes	Sissala East	34	25	Sissala		Islam		Illiterate	Housewife	Married	Monogamy	42	Famer		No formal education	9	Yes	Yes	Yes	No	5	Grand multigravida	1	3			Yes	2		4			4					1	0	1	0	0	1	0	0	0	0	3	no
Yes	Sissala East	24	24	Other (specify)		Islam		Illiterate	Famer	Married	Monogamy	33	Other (specify)	Herdsman	No formal education	3	No	No	No	Yes	2	Multigravida	1	0	0	0	No	2	5									1	1	0	0	0	0	0	0	0	0	0	no
Yes	Sissala East	23	23	Sissala		Islam		Primary	Housewife	Married	Ploygamy	35	Famer		Primary	7	Yes	Yes	Yes	Yes	1	Primipgravida					Yes	2	5									1	1	0	0	0	0	0	0	0	0		no
Yes	Sissala East	30	27	Sissala		Islam		Tertiary	Government employee	Married	Monogamy	35	Employed		Tertiary	6	Yes	Yes	Yes	No	4	Multigravida	1	1			Yes	2	5									1	1	0	0	0	0	0	0	0	0		no
Yes	Sissala East	34	28	Sissala		Islam		Illiterate	Housewife	Married	Monogamy	35	Famer		No formal education	5	Yes	No	No	No	4	Multigravida	1	2	0	0	No	1	2				5			6		1	1	0	0	0	1	0	0	1	0	0	no
Yes	Sissala East	18	18	Sissala		Islam		Primary	Famer	Married	Monogamy	28	Famer		No formal education	2	Yes	No	No	Yes	1	Primipgravida					Yes	2	5				7					1	1	0	0	0	1	0	0	0	0		Yes
Yes	Sissala East	36	24	Sissala		Islam		Illiterate	Housewife	Married	Ploygamy	45	Famer		Primary	8	Yes	Yes	Yes	No	2	Multigravida	1	0	0	0	No	2	5									1	1	0	0	0	0	0	0	0	0	0	no
Yes	Sissala East	19	19	Sissala		Islam		Primary	Famer	Not married	Monogamy	26	Famer	Herdsman	No formal education	4	No	No	No	Yes	1	Primipgravida	0	1	0	0	No	2	4		5							1	1	0	1	0	0	0	0	0	0	0	no
Yes	Sissala East	33	25	Sissala		Islam		Illiterate	Famer	Married	Monogamy	35	Famer		No formal education	8	Yes	Yes	Yes	No	7	Grand multigravida	2	3	0	1	Yes	1	2				5			6		1	1	0	0	0	1	0	0	1	0	3	Yes
Yes	Sissala East	21	21	Sissala		Islam		Illiterate	Housewife	Married	Monogamy	26	Famer		No formal education	2	No	No	No	Yes	1	Primipgravida	0	2	0	0	No	2	5				7					1	1	0	0	0	1	0	0	0	0	2	no
Yes	Sissala East	18	18	Sissala		Islam		Primary	Famer	Married	Monogamy	26	Famer		Primary	5	Yes	Yes	No	No	1	Primipgravida	0	0	0	0	No	2	5									1	1	0	0	0	0	0	0	0	0	0	no
Yes	Sissala East	28	23	Sissala		Islam		Illiterate	Famer	Married	Ploygamy	35	Famer		No formal education	5	Yes	Yes	Yes	No	3	Multigravida	2	0	0	1	Yes	1	2				5			6		1	1	0	0	0	1	0	0	1	0	0	Yes
Yes	Sissala East	21	21	Sissala		Islam		Primary	Famer	Married	Monogamy	24	Famer		No formal education	4	Yes	Yes	Yes	No	1	Primipgravida					Yes	4		5		6						1	0	1	0	1	0	0	0	0	0		no
Yes	Sissala East	29	21	Sissala		Islam		Primary	Famer	Married	Ploygamy	35	Famer		No formal education	3	No	No	No	No	2	Multigravida	0	1	0	0	No	4		5		5						1	0	1	0	1	0	0	0	0	0	0	no
Yes	Sissala East	31	24	Sissala		Islam		Illiterate	Famer	Married	Monogamy	35	Famer		No formal education	3	Yes	Yes	Yes	No	2	Multigravida	1				Yes	2		4			5					1	0	1	0	0	1	0	0	0	0	1	no
Yes	Sissala East	30	21	Sissala		Islam		Illiterate	Famer	Married	Ploygamy	35	Famer		No formal education	6	Yes	Yes	Yes	No	5	Grand multigravida	2	1	1	0	Yes	2		4			5					1	0	1	0	0	1	0	0	0	0	1	Yes
Yes	Sissala East	30	30	Sissala		Islam		Primary	Housewife	Married	Ploygamy	32	Famer		No formal education	1	No	No	No	Yes	2	Multigravida	1	0	0	0	No	2			4							1	0	0	1	0	0	0	0	0	0	0	Yes
[truncated: 229 more columns]

## Sheet: Baseline_Intervention Dataset
Effects of a community-level intervention on maternal health care utilization in a resource-poor setting of Northern Ghana - Baseline Intervention Dataset
Informedconsent	District	q1	q2	q3	q3other	q4	q4other	q5	q6	q7	q8	q9	q10	q10other	q11	q12	q13	q14	q15	q16	q17	q18a	q18b	q19a	q19b	q20	q21	q22a	q22b	q23	q24a	q24b	q24b_other	q25	q26	q27	q28	q29	q30	q31	q32	q33	q34	q35	q36	q37	q38	q39	q40
Yes	Sissala West	25	20	Sissala		Islam		Primary	Farmer	Married	One	36	Farmer		Illiterate	5	No	Don’t have time	No	N/A	2	0	1	0	0	1	No	1	0	No				1	2016-06-18	1	4	Midwife/HC	Yes	Yes	No	Yes		Midwife	CHN	Don’t know	Health care facility	yes	2&5
Yes	Sissala West	24	20	Sissala		Islam		Tertiary	Government employee	Married	One	31	Government employee		Tertiary	2	Yes	Yes	Yes	Yes	1	0	0	0	0	0	No	0	0	No				0		0	5	Midwife/HC	No	Yes	No	Yes		Midwife	Midwife	Yes	Don't know	yes	2, 4,5 6 &7
Yes	Sissala West	26	20	Sissala		Islam		Primary	Farmer	Married	One	30	Farmer		Secondary	5	Yes	Yes	No	N/A	1						No			No						2	4	CHPS/CHO	Yes	No	No	Yes		Midwife	Midwife	Don’t know	Health care facility	yes	2,5 &7
Yes	Sissala West	19	19	Sissala		Islam		Illiterate	Farmer	Married	One	31	Farmer		Illiterate	5	Yes	Yes	Yes	Yes	1	0	0	0	0	0	No	0	0	No				0		0	4	CHPS/CHO	Yes	Yes	No	Yes		Midwife	CHN	Yes	Health care facility	No	2&5
Yes	Sissala West	32	22	Sissala		Islam		Illiterate	Farmer	Married	> One	40	Farmer		Illiterate	8	Yes	Yes	No	N/A	4	2	1			2	No	1		I don't remember				2	2017-10-04	3	4	CHPS/CHO	Yes	No	No	Yes		Midwife	Midwife	Yes	Health care facility	No	2&5
Yes	Sissala West	29	20	Sissala		Islam		Illiterate	Farmer	Married	One	31	Farmer		Primary	5	No	No	No	N/A	1	0	0	0	0	0	No	0	0	No				1		1	2	CHPS/CHO	Yes	No	No	Don't know	I was busy	Midwife	Midwife	Don’t know	Don't know	No	2, & 5
Yes	Sissala West	24	22	Sissala		Islam		Primary	Farmer	Married	One	24	Farmer		Primary	3	Yes	Yes	No	N/A	2	0	1	0	0	0	Yes	1	0	No				1	2016-11-07	1	4	CHPS/CHO	Yes	No	No	Yes		Midwife	Midwife	yes	Health care facility	yes	2&5
Yes	Sissala West	20	19	Fulani		Islam		Illiterate	Housewife	Married	One	32	Other (specify)	Herdsman	Illiterate	2	No	No	No		1	0	1	0	0	0	No	1	0	No				1		1	4	CHPS/CHO	Yes	Yes	Yes	Yes		Any staff	CHN	Yes	Health care facility	yes	2,4&5
Yes	Sissala West	23	20	Sissala		Islam		Secondary	Housewife	Married	One	30	Farmer		Secondary	2	Yes	Yes	No	N/A	1	2	1	0	0		No			No						1	4	CHPS/CHO	No	No	No	Yes		Midwife	Midwife	Yes	Health care facility	No	2, 4,5 &7
Yes	Sissala West	38	19	Sissala		Islam		Illiterate	Housewife	Married	One	43	Farmer		Illiterate	6	No	N/A	No	N/A	8	2	2			2	No	2		No				1	2017-10-19	1	4	CHPS/CHO	No	Yes	No	Yes		Midwife	Midwife	Yes	Health care facility	No	2&5
Yes	Sissala West	30	25	Sissala		Islam		Secondary	Housewife	Married	One	40	Farmer		Primary	5	No	Yes	Yes	No	3	1	1	0	0	1	No	1	0	No				1	2016-09-22	1	4	Midwife	Yes	Yes	No	Yes		Midwife	Midwife	Don’t know	Health care facility	No	2, 4& 5
Yes	Sissala West	34	19	Sissala		Islam		Illiterate	Farmer	Married	> One	40	Farmer		Illiterate	8	No	Don’t have time	No	Yes	7	5	1	0	0	5	No	1	0					1	2016-08-20	2	4	Midwife/HC	Yes	Yes	Yes	Yes		Midwife	Midwife	Don’t know	Health care facility	No	4&5
Yes	Sissala West	34	21	Sissala		Islam		Illiterate	Farmer	Married	> One	35	Farmer		Illiterate	6	Yes	Yes	Yes	Yes	4	2	1	0	0	0	No	3	0	No				3	2017-09-28	3	4	Midwife/HC	Yes	No	No	Yes		Midwife	Other (specify)	Don’t know	Health care facility	No	2&5
Yes	Sissala West	21	20	Sissala		Islam		Secondary	Other (specify)	Married	One	30	Farmer		Secondary	2	Yes	Yes	No	N/A	0	0	0	0	0	0	No	0	0	No				0		0	4	CHPS/CHO	Yes	Yes	No	Don't know		Midwife	Midwife	Don’t know	Health care facility	No	2,5 &7
Yes	Sissala West	31	21	Dagaaba		Christianity		Primary	Trader	Married	One	355	Government employee		Tertiary	5	Yes	N/A	N/A	N/A	4	1	2	0	0	1	No	2	0	No				1	2017-01-31	1	4	Midwife/HC	Yes	Yes	No	Don't know		Midwife	Midwife	No	Don't know	No	2&5
Yes	Sissala West	17	17	Sissala		Islam		Primary	Farmer	Married	One	30	Farmer		Secondary	2	No	No	Yes	No	1	0	0	0	0	0	Yes	0	0	No				0		0	4	Midwife/HC	Yes	Yes	No	Yes		Midwife	Midwife	Yes	Health care facility	No	2&5
Yes	Sissala West	32	26	Sissala		Islam		Secondary	Other (specify)	Married	One	23	Other (specify)	Not working	Secondary	3	Yes	Yes	Yes	No	3	1	1	0	0	1	No	1	0	No				2	2018-02-27	2	4	Midwife/HC	No	No	No	Yes		Midwife	Midwife	Yes	Health care facility	yes	2, ,5 6 &7
Yes	Sissala West	27	25	Sissala		Islam		Illiterate	Farmer	Married	One	27	Farmer		Illiterate	3	No	N/A	N/A	N/A	2	0	1	0	0	0	No	1	0	No				1	2015-10-14	1	3	CHPS/CHO	Yes	No	No	Yes		Midwife	CHN	Yes	Health care facility	yes	2&5
Yes	Sissala West	19	19	Sissala		Islam		Primary	Housewife	Married	One	32	Trader		Primary	5	Yes	Yes	Yes		1	2	4	0	0	2	No	3	0	No				7		1	4	CHPS/CHO	Yes	No	Yes	Yes		doctor	CHN	Yes	Health care facility	No	2&5
Yes	Sissala West	30	24	Sissala		Islam		Illiterate	Farmer	Married	One	35	Farmer		Illiterate	4	Yes	Yes	No		4	1	1	0	0	2	No	1	0	No				3	2017-04-02	3	4	CHPS/CHO	No	No	Yes	Yes		Midwife	Midwife	Yes	Health care facility	No	2&5
Yes	Sissala West	30	20	Kasem		Islam		Illiterate	Housewife	Married	> One	50	Farmer		Illiterate	9	No	No	Yes	Don’t have time	6	1	4	0	1	2	Yes	3	0	No				0		5	3	CHPS/CHO	Yes	Yes	No	Yes		Midwife	CHN	Don’t know	Health care facility	No	2&5
Yes	Sissala West	28	19	Sissala		Islam		Primary	Merchant	Married	> One	36	Farmer		Illiterate	6	Yes	Yes	No	N/A	1						No			No						1	4	Midwife/HC	No	Yes	No	Yes		Midwife	Midwife	Yes	Health care facility	yes	2,5 &7
Yes	Sissala West	35	23	Sissala		Islam		Illiterate	Housewife	Married	> One	40	Farmer		Illiterate	9	Yes	Yes	No	N/A	6	2	3				No			No				1	2015-07-16	5	4	CHPS/CHO	Yes	No	No	Yes		Midwife	Midwife	Yes	Health care facility	yes	2&5
Yes	Sissala West	30	19	Sissala		Islam		Illiterate	Farmer	Married	> One	36	Farmer		Illiterate	12	Yes	Yes	Yes	Yes	3	0	1	0	1	1	Yes	1	0	No				0	2018-04-01	1	2	CHPS/CHO	No	No	No	Yes		Midwife	Doctor	Yes	Health care facility	No	2&5
Yes	Sissala West	28	25	Sissala		Islam		Secondary	Housewife	Married	One	24	Other (specify)	Not working	Secondary	0	Yes	Yes	Yes	No	1	0	0	0	0	0	Yes	0	0	No				0		2	4	Midwife/HC	Yes	Yes	Yes	Yes		Midwife	Doctor	Yes	Health care facility	No	2, ,5 6 &7
Yes	Sissala West	34	23	Sissala		Islam		Illiterate	Housewife	Married	One	38	Farmer		Illiterate	6	Yes	Don’t have time	Yes	No	6	2	2	0	0	3	No	1	0	No				1	2017-04-25	2	4	CHPS/CHO	No	No	Yes	Don't know		Midwife	CHN	Don’t know		yes	2&5
Yes	Sissala West	35	22	Sissala		Islam		Illiterate	Trader	Married	> One		Farmer		Illiterate	8	Yes	Yes	No	N/A	3	1	1	0	0	1	No	1	0	No				1	2014-01-01	3	2	CHPS/CHO	No	No	Yes	Yes		Midwife	Midwife	Yes	Health care facility	No	4&6
Yes	Sissala West	26	25	Sissala		Islam		Secondary	Farmer	Divorced	> One	36	Farmer		Illiterate	2	Yes	Yes	Don't know	N/A	1	0	0	0	0	0	No	0	85	No				0		0	4	Midwife/HC	No	No	No	Don't know		Midwife	Other (specify)	Yes	Health care facility	yes	2,5 &7
Yes	Sissala West	30	22	Sissala		Islam		Primary	Farmer	Married	One	36	Farmer		Secondary	6	No	N/A	No	N/A	4	2	1			1	No	2		No				1	2016-08-18	3	4	CHPS/CHO	No	Yes	Yes	Don't know		Midwife	CHN	Yes	Don't know	yes	2&5
Yes	Sissala West	20	23	Sissala		Islam		Illiterate	Farmer	Married	One	26	Farmer		Illiterate	2	Yes	No	N/A	N/A	1	0	2	0	0	0	No	2	0	No						1	4	CHPS/CHO	Yes	No	No	Yes		Midwife	CHN	No	Don't know	No	2&5
Yes	Sissala West	31	21	Sissala		Islam		Illiterate	Housewife	Married	One	36	Farmer		Illiterate	2	Yes	Yes	No	N/A	1						No			No						2	4	Midwife/HC	Yes	No	Yes	Yes		Midwife	Midwife	Don’t know	Health care facility	No	2&5
Yes	Sissala West	19	19	Sissala		Islam		Primary	Farmer	Married	One		Farmer		Secondary	8	Yes	Yes	Yes	Yes	2	1		0	0	1	No	0	0	No				1	2016-04-14	1	3	CHPS/CHO	Yes	Yes	No	Yes		Midwife	CHN	Don’t know	Health care facility	No	4&6
Yes	Sissala West	21	21	Sissala		Islam		Primary	Other (specify)	Married	> One	34	Farmer		Illiterate	5	Yes	Yes	No	N/A	2	0	0	0	0	0	Yes	0	0	No				0		1	4	Midwife/HC	No	Yes	No	Yes		Midwife	Other (specify)	Yes	Health care facility	No	2&5
Yes	Sissala West	36	19	Sissala		Islam		Illiterate	Farmer	Married	One	40	Farmer		Illiterate	7	Yes	Yes	Yes	No	6	4	1	0	0	1	Yes	4	0	No				5	2015-10-05	3	4	Midwife/HC	Yes	No	Yes	Yes		Midwife	Midwife	Don’t know	Health care facility	yes	2&5
Yes	Sissala West	19	19	Sissala		Islam		Primary	Farmer	Married	One	35	Other (specify)	Student	Secondary	2	No	Yes	No	N/A	1	0	0	0	0		Yes	0	0	No				0		2	4	Midwife/HC	Yes	Yes	No	Yes		Midwife	Midwife	Don’t know	Health care facility	No	2&5
Yes	Sissala West	20	18	Sissala		Islam		Illiterate	Farmer	Married	One	25	Government employee		Tertiary	3	Yes	Don’t have time		N/A	3	1	0	0	0	0	No	1	0	Yes	1	Health institution		2	2017-11-16	0	4	Midwife/HC	Yes	Yes	No	Don't know		Midwife	Midwife	Yes	Health care facility	No	2&5
Yes	Sissala West	27	22	Sissala		Islam		Illiterate	Farmer	Married	One	34	Farmer		Illiterate	4	No	N/A	N/A	N/A	3	2	0	0	0	1	No	1	0	No				2	2017-02-01	2	4	CHPS/CHO	No	Yes	No	Yes		Midwife	Other (specify)	Don’t know	Health care facility	No	2&5
Yes	Sissala West	20	20	Sissala		Islam		Primary	Farmer	Married	> One	31	Farmer	Herdsman	Illiterate	6	Yes	Yes	No		1	0	1	0	0	0	No	1	0	No				1		1	4	CHPS/CHO	Yes	Yes	No	Yes		Midwife	CHN	Yes	Health care facility	yes	2,4&5
Yes	Sissala West	20	22	Sissala		Islam		Secondary	Housewife	Married	> One	30	Farmer		Primary	2	Yes	No	Don't know	N/A	1	0	0	0	0		No	0	0	No				0		0	4	CHPS/CHO	No	No	No	Don't know		Midwife	CHN	Yes	Don't know	no	2&5
Yes	Sissala West	42	25	Sissala		Islam		Illiterate	Government employee	Married	One	55	Farmer		Illiterate	8	No	Don’t have time	No	N/A	7	4	2	0	0	1	Yes	5	0	No				0	2006-06-19	2	2	CHPS/CHO	Yes	Yes	No	Yes		Midwife	CHN	Yes	Health care facility	No	2&5
Yes	Sissala West	28	26	Sissala		Islam		Tertiary	Housewife	Married	One	36	Government employee		Tertiary	6	Yes	Yes	Yes	Yes	2	0	1	0	0	0	No	2	0	Yes	1	Health institution		1	2016-11-01	2	6	Midwife/HC	Yes	Yes	No	Yes		Midwife	Midwife	Yes	Health care facility	No	2, 4,5 &7
Yes	Sissala West	28	20	Sissala		Islam		Illiterate	Farmer	Married	One	31	Farmer		Illiterate	4	Yes	Yes	Yes	Yes	3	0	2	0	0	2	No	2	0	No				1		2	4	Midwife/HC	Yes	Yes	No	Yes		Midwife	Midwife	Yes	Health care facility	No	2&5
Yes	Sissala West	40	19	Sissala		Islam		Illiterate	Farmer	Married	> One	42	Farmer		Illiterate	4	Yes	No	No	N/A	7	5	0	1	0	2	No	3	1	No				2	2014-02-01	4	3	CHPS/CHO	Yes	Yes	No	Don't know		Midwife	CHN	Yes	Health care facility	yes	2&5
Yes	Sissala West	27	24	Sissala		Islam		Illiterate	Farmer	Married	One	31	Farmer		Illiterate	4	Yes	Yes	Yes	Don’t have time	3	0	2	0	0	0	No	2	0	No				1		2	4	Midwife/HC	Yes	No	No	Yes		Midwife	CHN	Yes	Health care facility	No	2&5
Yes	Sissala West	31	24	Sissala		Islam		Primary	Farmer	Married	One	32	Farmer		Tertiary	7	Yes	No	Yes	Yes	5	2	2	0	0	2	No	2	0	No				2	2019-06-21	2	4	CHPS/CHO	Yes	No	Yes	Yes		Midwife	Midwife	Yes	Health care facility	No	2,5&7
Yes	Sissala West	22	19	Sissala		Islam		Illiterate	Farmer	Married	> One	49	Farmer		Illiterate	6	Yes	Yes	Yes	Yes	2	0	1	0	0	1	No	1	0	No				1	2016-03-20	1	3	Midwife/HC	Yes	Yes	No	Yes		Midwife	Midwife	Yes	Health care facility	No	2&5
Yes	Sissala West	37	30	Sissala		Islam		Secondary	Farmer	Married	> One	41	Farmer		Secondary	6	No	N/A	No	N/A	5	1	3	0	0	3	No	1	0	No				1	2015-08-11	2	4	CHPS/CHO	No	No	No	Yes		Midwife	Midwife	Yes	Health care facility	Yes	2, 4,5 &7
Yes	Sissala West	25	24	Sissala		Islam		Primary	Farmer	Married	One	30	Farmer		Illiterate	4	Yes	No	Yes	Yes	2	0	0	1	0	0	Yes	1	1	No				1	2019-06-25	1	4	CHPS/CHO	No	No	No	Yes		Midwife	Midwife	Yes	Health care facility	yes	2&5
Yes	Sissala West	24	19	Sissala		Islam		Secondary	Farmer	Married	One	22	Farmer		Secondary	2	Yes	Yes	Yes	Yes	1	0	0	0	0	0	No	0	0	No				0		1	4	CHPS/CHO	Yes	Yes	Yes	Yes		Midwife	Midwife	Don’t know	Health care facility	No	4 ,5&6
Yes	Sissala West	34	21	Sissala		Islam		Illiterate	Farmer	Married	One	39	Farmer		Illiterate	5	Yes	No	No	N/A	4	0	3	0	0	3	No	0	0	No				1	2015-11-10	3	2	CHPS/CHO	Yes	No	No	Yes		Midwife	Midwife	Yes	Health care facility	No	2&5
Yes	Sissala West	25	24	Sissala		Islam		Primary	Farmer	Married	One	45	Farmer		Primary	4	Yes	Yes	Yes	Yes	3	1	1	0		0	Yes	2	0	No				2		2	5	Midwife/HC	Yes	Yes	No	Yes		Midwife	CHN	Yes	Health care facility	No	2&5
Yes	Sissala West	34	22	Sissala		Islam		Primary	Housewife	Married	One	42	Farmer		Illiterate	4	No	Yes	Yes	Yes	6	2	2	0	0	1	No	3	0	No				2	2017-05-09	4	3	CHPS/CHO	No	Yes	No	Yes		Midwife	CHN	Yes	Health care facility	yes	2&5
Yes	Sissala West	25	20	Sissala		Islam		Secondary	Farmer	Married	One	27	Farmer		Secondary	6	Yes	Yes	Don't know	N/A	1	0	0	0	0	0	No	0	0	No				0		0	4	Midwife/HC	Yes	Yes	No	Don't know		Midwife	Midwife	Yes	Health care facility	yes	2, 4,5 &7
Yes	Sissala West	29	24	Sissala		Islam		Illiterate	Other (specify)	Married	One	35	Farmer		Illiterate	5	Yes	No	Yes	Yes	3	1	10	0	0	1	No	1	0	No				0	2017-11-22	2	2	CHPS/CHO	Yes	No	No	Yes		Midwife	Midwife	Don’t know	Health care facility	No	2&5
Yes	Sissala West	34	19	Sissala		Islam		Illiterate	Farmer	Married	One	45	Farmer		Illiterate	6	Yes	Yes	Yes	Yes	6	1	4	0	0	2	No	3	0	No				1	2016-06-20	3	2	CHPS/CHO	No	Yes	No	Yes		Midwife	CHN	yes	Health care facility	No	4&6
Yes	Sissala West	20	19	Sissala		Islam		Illiterate	Farmer	Married	One	26	Trader		Illiterate	4	No	N/A	Don't know	N/A	1		0	0	0	0	No	0	0	Yes	1	Home		0		0	4	CHPS/CHO	Yes	No	No	Don't know		Any staff	Midwife	Yes	Don't know	No	2&5
Yes	Sissala West	21	23	Sissala		Islam		Illiterate	Farmer	Married	One	27	Farmer		Primary	2	Yes	No	N/A	N/A	1	0	0	0	0	0	No	0	0	No				0		0	4	Midwife/HC	No	Yes	No	Yes		Midwife	CHN	Don’t know	Health care facility	No	2&5
Yes	Sissala West	26	19	Sissala		Islam		Illiterate	Farmer	Married	One	30	Farmer		Illiterate	4	Yes	No	Don't know	N/A	3	1	0	0	0	0	Yes	1	0	No				1		2	4	Midwife/HC	Yes	No	No	Yes		Any staff	Midwife	Yes	Health care facility	No	2&5
Yes	Sissala West	23	24	Sissala		Islam		Tertiary	Government employee	Married	One	31	Government employee		Tertiary	2	Yes	Yes	Yes	Yes	1	0	0	0	0	0	No	0	0	No				0		0	4	CHPS/CHO	No	No	No	Yes		Midwife	Midwife	Yes	Don't know	No	2, 4,5 6 &7
Yes	Sissala West	27	20	Sissala		Islam		Primary	Housewife	Married	One	26	Merchant		Illiterate	9	Yes	Yes	No	N/A	2		1				No	1		I don't remember				1	2014-08-14	1	4	Midwife/HC	Yes	Yes	Yes	Yes		Midwife	Midwife	Yes	Don't know	No	2&5
Yes	Sissala West	36	20	Sissala		Islam		Illiterate	Housemaid	Married	> One	42	Farmer		Illiterate	8	No	Yes	Yes	Yes	9	0	5	0	0	1	No	3	2	No				1	2016-02-22	1	3	CHPS/CHO	Yes	No	No	Yes		Midwife	Midwife	yes	Health care facility	No	2, 4& 5
Yes	Sissala West	34	19	Sissala		Islam		Illiterate	Farmer	Married	One	30	Other (specify)	student	Tertiary	6	Yes	No	No	N/A	4	2	1	0	0	2	No	1	0	No				1	2016-12-01	2	3	CHPS/CHO	Yes	No	No	Yes		Midwife	CHN	Don’t know	Health care facility	No	2&5
Yes	Sissala West	34	19	Sissala		Islam		Illiterate	Farmer	Married	One	40	Farmer		Primary	6	Yes	Yes	Don't know	N/A	8	1	3	2	1	2	No	4	0	No				1	2016-02-20	2	3	CHPS/CHO	Yes	Yes	Yes	Yes		Midwife	CHN	yes	Health care facility	No	2&5
Yes	Sissala West	35	23	Sissala		Islam		Illiterate	Farmer	Married	One	41	Farmer		Illiterate	5	No	N/A	No	N/A	7	1	3	0	0	3	No			I don't remember				1	2017-08-17	2	4	CHPS/CHO	No	No	No	Don't know		doctor	Midwife	Yes	Health care facility	yes	2&5
Yes	Sissala West	38	18	Sissala		Islam		Illiterate	Farmer	Married	One	45	Farmer		Illiterate	8	Yes	No	No	N/A	8	3	3	0	0	6	No			No				1	2014-07-04	3	4	Midwife/HC	Yes	Yes	No	Yes		Any staff	Midwife	Don’t know	Health care facility	No	4&5
Yes	Sissala West	23	23	Sissala		Islam		Primary	Farmer	Married	One	27	Farmer		Primary	5	No	N/A	N/A		4	0	0	0	0	0	No	3	0	No				3	2017-05-11	3	4	Midwife/HC	Yes	Yes	No	Yes		Midwife	Midwife	Don’t know	Health care facility	No	2&5
Yes	Sissala West	22	20	Sissala		Islam		Primary	Farmer	Married	> One	41	Farmer		Illiterate	7	Yes	Don’t have time	No	N/A	2	1	0	0	0	0	No	1	0	No				1	2017-07-27	1	4	Midwife/HC	Yes	Yes	No	Yes		Midwife	CHN	Don’t know	Health care facility	No	4&5
Yes	Sissala West	28	22	Sissala		Islam		Illiterate	Farmer	Married	One	30	Farmer		Illiterate	6	Yes	Yes	Yes	Yes	5	3	2	0	0	0	No	3	0	No				1		3	3	Midwife/HC	Yes	Yes	No	Yes		doctor	Midwife	Yes	Home	yes	2&5
Yes	Sissala West	19	19	Sissala		Islam		Primary	Farmer	Married	One	42	Farmer		Illiterate		No	Don’t have time	No	N/A	1	0	0	0	0	0	No	0	0	No				0		0	4	CHPS/CHO	Yes	Yes	Yes	Yes		Midwife	Midwife	Don’t know	Health care facility	No	2&5
Yes	Sissala West	25	20	Sissala		Islam		Primary	Farmer	Married	One	31	Farmer		Primary	3	No	N/A	No	N/A	2	0	0	1	0	1	No	0	0	No				1	2017-07-14	1	4	Midwife/HC	No	Yes	No	Yes		doctor	Midwife	No	Health care facility	No	2&5
Yes	Sissala West	19	19	Sissala		Islam		Primary	Farmer	Not ever married	One	26	Farmer	Herdsman	Illiterate	4	No	No	No		1	0	1	0	0	0	No	1	0	No				1		3	4	CHPS/CHO	Yes	Yes	Yes	Yes		Midwife	CHN	Yes	Home	No	2,4&5
Yes	Sissala West	26	21	Sissala		Islam		Secondary	Housewife	Married	> One	35			Tertiary	4	Yes	Yes	Yes	Don’t have time	3	0	2	0	0	1	Yes	1	0	No				1	2016-07-13	2	4	CHPS/CHO	Yes	No	No	Don't know		Midwife	CHN	Yes	Health care facility	yes	2&5
Yes	Sissala West	36	19	Sissala		Islam		Illiterate	Farmer	Married	One	45	Farmer		Illiterate	6	Yes	Yes	No	N/A	5	3	1	0	0	0	Yes	4	0	No				1	2015-10-01	2	2	CHPS/CHO	Yes	Yes	No	Yes		Midwife	CHN	yes	Health care facility	No	2&5
Yes	Sissala West	22	22	Sissala		Islam		Secondary	Farmer	Married	> One	35	Farmer		Illiterate	4	Yes	Yes	Yes	Don’t have time	1	0	0	0	0	0	No	0	0	No				0		0	NA	CHPS/CHO	Yes	No	Yes	Yes		Midwife	Midwife	Don’t know	Health care facility	No	4 ,5&7
Yes	Sissala West	23	19	Sissala		Islam		Illiterate	Farmer	Married	One	2	Farmer		Illiterate	6	Yes	Yes	No	N/A	2	0	1	0	0	0	No	1	0	No				1	2015-06-27	1	4	Midwife/HC	No	Yes	Yes	Yes		Midwife	CHN	Yes	Don't know	No	2&5
Yes	Sissala West	29	21	Sissala		Islam		Illiterate	Farmer	Married	One	32	Farmer		Illiterate	5	No	N/A	No	N/A	3	1	1	0	0	0	Yes		2	No				0	2013-11-29	2	4	CHPS/CHO	Yes	No	No	Yes		Midwife	Midwife	Yes	Health care facility	yes	2&5
Yes	Sissala West	25	25	Sissala		Islam		Tertiary	Other (specify)	Married	> One	30	Farmer		Tertiary	7	No	N/A	No	N/A	1	0	0	0	0	0	No	0	0	No				0		0	5	CHPS/CHO	Yes	No	No	Yes		Midwife	Midwife	Don’t know	Don't know	No	2, 4,5 6 &7
Yes	Sissala West	25	20	Sissala		Islam		Primary	Housewife	Married	One	19	Farmer		Secondary	5	Yes	No	Don't know	N/A	1	0	0	0	0	0	No	0	0	No				0		1	4	Midwife/HC	Yes	Yes	No	Yes		Midwife	Midwife	Yes	Health care facility	yes	2&5
Yes	Sissala West	27	25	Other (specify)	Kusasis	Islam		Primary	Other (specify)	Married	One	35	Other (specify)	Galamsay	Illiterate	4	Yes	Yes	Yes	Yes	3	1	1	0	0	2	No	0	0	No				2	2018-02-01	2	4	CHPS/CHO	Yes	Yes	Yes	Yes		Midwife	Midwife	yes	Health care facility	No	4&5
Yes	Sissala West	22	22	Sissala		Islam		Tertiary	Other (specify)	Married	One	27	Farmer		Secondary	7	Yes	Yes	No	N/A	1	0	0	0	0	0	No	0	0	No				0		1	5	CHPS/CHO	Yes	Yes	Yes	Yes		Midwife	Midwife	Yes	Health care facility	No	2, 4,5 6 &7
Yes	Sissala West	24	19	Sissala		Islam		Secondary	Other (specify)	Married	One	33	Government employee		Tertiary	2	Yes	Yes	No	N/A	1	0	0	0	0	0	No	0	0	No				0		0	4	Midwife/HC	Yes	Yes	Yes	Yes		doctor	Midwife	Yes	Health care facility	yes	2, 4,5 &7
Yes	Sissala West	28	20	Sissala		Islam		Primary	Housewife	Married	One	25	Farmer		Secondary	8	Yes	Yes	No	N/A	1						No			No						1	4	CHPS/CHO	Yes	No	No	Don't know		Midwife	Midwife	Yes	Health care facility	yes	2,5 &7
Yes	Sissala West	17	19	Sissala		Islam		Secondary	Housewife	Married	One	25	Farmer		Secondary	3	Yes	No	Don't know	N/A	1	0	0	0	0	0	No	0	0	No				0		0	4	Midwife/HC	Yes	Yes	Yes	Yes		Midwife	Midwife	No	Health care facility	yes	2,5 &7
Yes	Sissala West	25	24	Sissala		Islam		Primary	Farmer	Married	One	30	Farmer		Illiterate	8	No	N/A	Don't know	N/A	1	0	0	0	0	0	No	0	0	No				0		1	4	CHPS/CHO	Yes	No	Yes	Don't know		Midwife	Midwife	Yes	Don't know	yes	2&5
Yes	Sissala West	25	25	Sissala		Islam		Secondary	Housewife	Married	One	33	Other (specify)	Mechanic	Primary	2	No	Don’t have time	No	N/A	1	0		0	0	0	No	0		No				0		1	5	CHPS/CHO	Yes	Yes	No	Yes		Midwife	Midwife	Don’t know	Health care facility	No	4 ,5&7
Yes	Sissala West	33	24	Sissala		Islam		Primary	Farmer	Married	> One	36	Other (specify)	Driver	Primary	7	Yes	Yes	No	N/A	6	3	2				No			I don't remember				1	2015-09-17	2	4	CHPS/CHO	No	Yes	No	Yes		Midwife	Midwife	Yes	Health care facility	No	2&5
Yes	Sissala West	43	20	Sissala		Islam		Illiterate	Farmer	Married	One	70	Farmer		Illiterate	6	No	N/A	N/A	N/A	5	3	1	0	0	4	Yes	0	0	No				4		4	4	Midwife/HC	Yes	Yes	No	Yes		Midewife	Doctor	Yes	Health care facility	yes	2&5
Yes	Sissala West	18	17	Sissala		Islam		Illiterate	Farmer	Married	One	24	Farmer		Illiterate	7	No	No	Don't know	N/A	1	0	0	0	0	0	No	0	0	No				0		0	4	CHPS/CHO	Yes	No	No	Yes		Midwife	CHN	Yes	Don't know	No	2&5
Yes	Sissala West	42	20	Sissala		Islam		Illiterate	Farmer	Married	> One	45	Farmer		Illiterate	7	No	N/A	N/A	N/A	6	2	3	0	0	4	No	1	0	No				1	2016-03-10	0	4	CHPS/CHO	Yes	No	No	Yes		Midwife	CHN	Yes	Home	No	2&5
Yes	Sissala West	35	19	Sissala		Islam		Illiterate	Farmer	Married	One	40	Farmer		Illiterate	5	Yes	Yes	Yes	Yes	5	1	2	0	1	0	Yes	2	1	Yes	1	Health institution		1	2015-01-01	3	2	CHPS/CHO	No	No	No	Yes		Midwife	Doctor	Don’t know	Health care facility	yes	4&6
Yes	Sissala West	29	28	Sissala		Islam		Secondary	Other (specify)	Married	One	32	Other (specify)	Capenter	Secondary	4	Yes	Yes	No	N/A	3	1	1	0	0	1	No	1	0	No				0	2013-02-07	2	5	CHPS/CHO	Yes	Yes	No	Yes		Any staff	CHN	yes	Health care facility	No	2&5
Yes	Sissala West	18	18	Kasem		Islam		Primary	Housewife Farmer	Married	One	20	Other (specify)	Tractor operator	Primary	2	Yes	Yes	No	N/A	1	0	0	0	0	0	Yes	0	0	No				0		0	0	CHPS/CHO	Yes	Yes	No	NA		Midwife	CHN	Yes	Health care facility	yes	2&5
Yes	Sissala West	30	25	Sissala		Islam		Primary	Merchant	Married	One	38	Merchant		Secondary	3	Yes	Yes	No	N/A	4	2	1				No	3		No				1	2017-03-09	3	4	Midwife/HC	Yes	Yes	No	Yes		Midwife	Midwife	Yes	Health care facility	No	2,5 &7
Yes	Sissala West	21	20	Sissala		Islam		Illiterate	Housewife	Not ever married	>One	30	Farmer	Herdsman	Illiterate	8	Yes	No	No		1	0	1	0	0	0	No	1	0	No				1		3	4	CHPS/CHO	Yes	Yes	Yes	Yes		Midwife	CHN	Yes	Health care facility	No	2,4&5
Yes	Sissala West	19	19	Sissala		Islam		Illiterate	Farmer	Married	One	25	Farmer		Primary	2	No	No	No		1	1	0	0	0	0	No	1	0	No				8		2	4	CHPS/CHO	No	No	Yes	Don't know		Midwife	CHN	No	Home	yes	2&5
Yes	Sissala West	24	20	Sissala		Islam		Primary	Farmer	Married	One	29	Farmer		Illiterate	3	No	N/A	Don't know	N/A	2	0	1	0	0	0	No	1	0	No				1	2015-04-11	1	4	Midwife/HC	No	Yes	No	Yes		Midwife	CHN	Yes	Health care facility	No	2&5
Yes	Sissala West	23	25	Sissala		Islam		Primary	Farmer	Married	One	30	Farmer		Primary	6	Yes	Yes	Yes	Yes	3	2	0	0	0	0	No	2	0	No				1		2	4	Midwife/HC	No	Yes	No	Yes		Midwife	Midwife	Yes	Health care facility	No	2,5 &7
Yes	Sissala West	29	20	Sissala		Islam		Primary	Farmer	Married	> One	44	Farmer		Illiterate	4	Yes	Yes	Yes	Yes	4	2	1	0	1	0	No	3	1	Yes	1	Home		4	2/20/2015	3	4	Midwife/HC	Yes	Yes	No	Yes		Any staff	CHN	Don’t know	Health care facility	No	2&5
Yes	Sissala West	27	19	Sissala		Islam		Illiterate	Housewife	Married	One	35	Farmer		Illiterate	6	No	Yes	Yes	Yes	5	1	2	0	0	2	No	0	0	No				4	2016-11-07	4	3	CHPS/CHO	Yes	No	No	Yes		Midwife	Midwife	Don’t know	Health care facility	No	2&5
Yes	Sissala West	21	21	Sissala		Christianity		Primary	Housewife	Married	> One	35	Farmer		Primary	8	Yes	Yes	Yes	Yes	3	1	0	0	0	0	No	1	0	No				1	2016-10-12	1	2	CHPS/CHO	Yes	Yes	No	Yes		Midwife	Midwife	Yes	Health care facility	No	2&5
Yes	Sissala West	22	22	Sissala		Islam		Secondary	Other (specify)	Not ever married		25	Farmer		Secondary	3	Yes	Yes	Yes	Yes	1	0	0	0	0	0	No	0	0	No				0		1	4	CHPS/CHO	Yes	Yes	No	Yes		Midwife	CHN	yes	Health care facility	No	2&6
Yes	Sissala West	20	20	Sissala		Islam		Secondary	Farmer	Married	One	20	Farmer		Secondary	7	Yes	Yes	No	N/A	1	0	0	0	0	0	No	0	0	No				0		0	4	CHPS/CHO	Yes	Yes	No	Don't know		Midwife	CHN	Yes	Health care facility	yes	2&5
Yes	Sissala West	25	19	Sissala		Islam		Illiterate	Housewife	Married	One	30	Farmer		Illiterate	2	Yes	No	N/A	N/A	7	1	3	1	1	2	no	2	2	No						0	4	CHPS/CHO	No	Yes	No	Yes		Midwife	CHN	Yes	Don't know	yes	2&5
Yes	Sissala West	22	22	Sissala		Islam		Primary	Other (specify)	Married	> One	32	Other (specify)	Driver	Illiterate	7	Yes	Yes	Yes		2	1	0	0	0	0	Yes	1	0	No				1	2015-12-29	1	4	Midwife/HC	No	No	No	Yes		Midwife	Other (specify)	Yes	Health care facility	yes	2&5
Yes	Sissala West	19	19	Sissala		Islam		Secondary	Farmer	Married	One	22	Farmer		Secondary	6	Yes	Yes	Don't know	N/A	1	0	0	0	0	0	No	0	0	No				0		1	4	Midwife/HC	Yes	Yes	No	Yes		Midwife	Other (specify)	Don’t know	Health care facility	No	2, 4,5 &7
Yes	Sissala West	29	19	Sissala		Islam		Primary	Farmer	Married	One	34	Other (specify)	Manchanic	Illiterate	6	Yes	No	Yes	Don’t have time	5	3	2	0	0	3	Yes	4	0	No				2	2017-10-26	2	4	CHPS/CHO	No	No	Yes	Don't know		Midwife	Midwife	Yes	Don't know	No	2&5
Yes	Sissala West	31	25	Sissala		Islam		Primary	Farmer	Married	> One	40	Farmer		Primary	6	No	N/A	N/A	N/A	7	1	3	1	1	2	Yes	2	2	No				1	2017-04-22	2	4	CHPS/CHO	Yes	No	No	Yes		doctor	CHN	Yes	Health care facility	No	2&5
Yes	Sissala West	33	30	Sissala		Islam		Illiterate	Housewife Farmer	Married	> One	39	Farmer		Illiterate	3	No	Yes	No	N/A	3	2	0	0	0	0	No	2	0	No				1	2016-10-02	2	4	Midwife/HC	Yes	Yes	No	Yes		Midwife	Midwife	Yes	Health care facility	No	2, 4& 5
Yes	Sissala West	18	18	Sissala		Islam		Primary	Housewife	Married	One	20	Farmer		Secondary	4	Yes	Yes	Don't know	N/A	1	0	0	0	0	0	No	0	0	No				0		0	0	CHPS/CHO	No	No	No	Don't know		Midwife	Doctor	NA	Don't know	no	2&5
Yes	Sissala West	19	19	Sissala		Islam		Secondary	Other (specify)	Married	One	29	Government employee		Tertiary	7	Yes	Yes	No	N/A	2	0	1	0	0	0	Yes	1	0	No				1	2018-02-28	1	4	CHPS/CHO	Yes	Yes	Yes	Yes		Midwife	Midwife	Don’t know	Health care facility	No	4 ,5&7
Yes	Sissala West	30	23	Sissala		Islam		Primary	Farmer	Married	> One	50	Farmer		Secondary	6	No	Don’t have time	Yes	Yes	3	1	1	1	1	0	No	2	0	No				1	2016-11-03	2	4	Midwife/HC	Yes	Yes	Yes	Yes		Midwife	CHN	Yes	Health care facility	yes	2&5
Yes	Sissala West	22	19	Sissala		Islam		Illiterate	Farmer	Married	One	30	Farmer		Primary	3	Yes	Yes	Yes	Don’t have time	1	1	0	0	0	1	No	1	0	No				1	2016-08-20	1	4	Midwife/HC	Yes	No	No	Yes		Midwife	Midwife	Don’t know	Health care facility	yes	2&5
Yes	Sissala West	31	25	Sissala		Islam		Primary	Farmer	Married	> One	35	Farmer		Primary	7	Yes	Yes	Yes	Yes	5	1	1	0	2	0	Yes	4	2	Yes	2	Health institution		2	2017-10-27	2	4	CHPS/CHO	Yes	No	No	Yes		Midwife	Midwife	Yes	Health care facility	yes	2&5
Yes	Sissala West	23	24	Sissala		Islam		Illiterate	Farmer	Married	One	28	Farmer		Illiterate	5	No	N/A	No	N/A	2	1					No	1		I don't remember				1	2015-10-07	1	4	CHPS/CHO	No	No	No	Don't know		Midwife	Midwife	Yes	Health care facility	yes	2&5
Yes	Sissala West	28	24	Sissala		Islam		Primary	Other (specify)	Married	One	31	Other (specify)	Student	Tertiary	3	Yes	Yes	Don't know	N/A	1	0	0	0	0	0	No	0	0	No				0		0	4	Midwife/HC	No	Yes	Yes	Don't know		doctor	Other (specify)	Yes	Health care facility	No	2&5
Yes	Sissala West	32	30	Sissala		Islam		Tertiary	Government employee	Married	> One	32	Other (specify)	Electrician	Secondary	8	Yes	No	Don't know	N/A	2	1	0	0	0	1	No	0	0	No				1	2015-02-02	1	5	CHPS/CHO	Yes	No	No	Don't know		Midwife	Midwife	Don’t know	Home	no	2, ,5 6 &7
Yes	Sissala West	27	26	Sissala		Islam		Tertiary	Government employee	Married	One	31	Government employee		Tertiary	3	Yes	Yes	Yes	Yes	2	1	0	0	0	0	No	1	0	No				1	2016-05-03	3	5	Midwife/HC	No	Yes	No	Yes		Midwife	Midwife	Don’t know	Health care facility	No	2, 4,5 6 &7
Yes	Sissala West	30	21	Sissala		Islam		Illiterate	Farmer	Married	> One	51	Farmer		Primary	25	No	N/A	Yes	Yes	5	3	0	0	1	2	No	1	0	Yes	1	Home		1	2019-06-21	4	2	CHPS/CHO	Yes	Yes	No	Yes		Midwife	Midwife	Yes	Health care facility	No	2&5
Yes	Sissala West	24	21	Sissala		Islam		Primary	Farmer	Married	One	27	Farmer		Illiterate	4	Yes	Yes	No	N/A	3	1	1	0	0	0	No	2	0	No				2	2016-04-12	2	4	CHPS/CHO	No	No	Yes	Yes		Any staff	Midwife	Yes	Health care facility	yes	2&5
Yes	Sissala West	24	24	Sissala		Islam		Secondary	Farmer	Married	One	30	Farmer		Illiterate	4	No	N/A	Don't know	N/A	2	1	0	0	0	0	No	1	0	No				1		1	4	Midwife/HC	No	Yes	Yes	Yes		Midwife	Other (specify)	Yes	Health care facility	No	2, 4,5 &7
Yes	Sissala West	26	20	Kasem		Islam		Illiterate	Farmer	Married	One	30	Farmer		Illiterate	4	Yes	Yes	Yes	Yes	2	1	0	0	0	0	Yes	1	1	No				1	2013-01-25	1	4	CHPS/CHO	Yes	No	No	Yes		Midwife	Midwife	Yes	Health care facility	No	2&5
Yes	Sissala West	22	22	Other (specify)	Moow	Christianity		Primary	Housewife	Married	One	26	Government employee		Tertiary	2	Yes	Yes	Yes	Yes	2	0	0	0	0	0	Yes	1	0	No				1	2017-10-18	1	4	CHPS/CHO	Yes	Yes	No	Yes		Midwife	CHN	Yes	Health care facility	No	4&6
Yes	Sissala West	22	20	Sissala		Islam		Primary	Farmer	Married	> One	27	Farmer		Secondary	6	Yes	No	N/A	N/A	2	1	0	0	0	0	No	1	0	No				1	2017-07-01	1	4	CHPS/CHO	Yes	Yes	No	Don't know		doctor	Midwife	Yes	Health care facility	No	2&5
Yes	Sissala West	19	19	Sissala		Islam		Primary	Other (specify)	Married	One	25	Government employee		Primary	2	Yes	No	No	N/A	1	0	0	0	0	0	No	0	0	No				0		0	N/A	CHPS/CHO	Yes	No	Yes	Yes		Midewife	NA	NA	Health care facility	No	2&5
Yes	Sissala West	30	23	Sissala		Islam		Illiterate	Farmer	Married	One	37	Farmer		Primary	6	No	No	No	No	5	0	4	0	0	2	No	2	0	No				1	2014-06-09	1	2	CHPS/CHO	Yes	No	No	Yes		Midwife	CHN	Don’t know	Health care facility	yes	4&5
Yes	Sissala West	22	22	Sissala		Islam		Secondary	Housewife	Married	One	27	Other (specify)	Driver	Secondary	3	Yes	Yes	No	N/A	2	0	1	0	0	0	No	0	0	No				1	2015-06-29	1	4	CHPS/CHO	Yes	Yes	No	Yes		Midwife	Midwife	yes	Health care facility	No	4 ,5&6
Yes	Sissala West	37	21	Sissala		Islam		Primary	Farmer	Married	One	45	Farmer		Illiterate	8	Yes	Yes	No	N/A	7	1	4				No	1		No				2	2017-04-12	3	4	CHPS/CHO	No	Yes	Yes	Don't know		Midwife	CHN	Yes	Health care facility	No	2, 4,5 &7
Yes	Sissala West	33	19	Sissala		Islam		Illiterate	Farmer	Married	> One	40	Farmer		Illiterate	3	Yes	Yes	N/A	N/A	3	0	1	0	1	1	No	0	0	No				0		0	4	Midwife/HC	Yes	Yes	No	Don't know		Midwife	CHN	Yes	Don't know	yes	2&5
Yes	Sissala West	20	22	Sissala		Islam		Primary	Farmer	Married	> One	31	Farmer		Illiterate	2	No	N/A	N/A	N/A	1	0	0	0	0	0	No	0	0	No				0		1	4	Midwife/HC	No	Yes	No	Don't know		Midwife	CHN	Yes	Don't know	yes	2&5
Yes	Sissala West	34	31	Sissala		Islam		Secondary	Farmer	Married	> One	30	Farmer		Secondary	3	No	Don’t have time	No	N/A	4	2	1	0	0	0	No	3	0	No				1	2014-05-02	3	4	CHPS/CHO	Yes	Yes	No	Yes		Midwife	Doctor	Yes	health_care_fa	No	4 ,5,6 &8
Yes	Sissala West	20	19	Sissala		Islam		Secondary	Farmer	Married	> One	39	Merchant		Secondary	4	No	Don’t have time	No	No	2		1	0	0	1	No	1	0	No				1	2016-07-22	1	4	CHPS/CHO	No	Yes	No	Yes		Midwife	CHN	Yes	Health care facility	yes	2, 4& 5
Yes	Sissala West	34	20	Sissala		Islam		Illiterate	Farmer	Married	One	36	Farmer		Illiterate	6	No	N/A	N/A	N/A	5	2	20	0	0	3	Yes	1	0	No				4	2015-11-18	4	3	CHPS/CHO	Yes	Yes	No	Don't know		Any staff	Midwife	Yes	Health care facility	No	2&5
Yes	Sissala West	34	21	Sissala		Islam		Primary	Farmer	Married	One	42	Government employee		Tertiary	6	Yes	Yes	No	N/A	7	2	2	0	1	2	No	3	0	Yes	1	Health institution		0	2013-06-11	1	3	CHPS/CHO	Yes	Yes	No	Yes		Midwife	Midwife	Yes	Health care facility	No	2, 4& 5
Yes	Sissala West	39	19	Sissala		Islam		Illiterate	Farmer	Married	> One	33	Farmer		Illiterate	5	No	Don’t have time	No	Yes	8	3	4	0	0	2	No	0	0	No				1		3	3	CHPS/CHO	Yes	No	No	Yes		Midwife	CHN	Don’t know	Health care facility	No	2&5
Yes	Sissala West	21	21	Sissala		Islam		Illiterate	Farmer	Married	One	26	Farmer		Primary	7	Yes	Yes	Yes	Yes	1	0	0	0	0	0	No	0	0	No				0		1	3	CHPS/CHO	Yes	No	No	Yes		Midwife	Midwife	Don’t know	Health care facility	No	2&5
Yes	Sissala West	23	23	Sissala		Islam		Secondary	Housewife	Married	One	26	Government employee		Tertiary	5	No	N/A	Don't know	N/A	1	0	0			0	No			No						1	5	CHPS/CHO	No	Yes	No	Don't know		Midwife	Midwife	Yes	Health care facility	No	2, ,5 6 &7
Yes	Sissala West	41	20	Sissala		Islam		Illiterate	Farmer	Married	> One	45	Farmer		Illiterate	3	Yes	Yes	Yes	Yes	1	0	0	0	0	0	No	0	0	No				0		2	3	CHPS/CHO	No	No	No	Yes		Midwife	CHN	Don’t know	Health care facility	No	2&5
Yes	Sissala West	31	21	Sissala		Islam		Primary	Farmer	Married	One	35	Farmer		Illiterate	6	No	N/A	No	N/A	1	0	0	0	0	0	No	0	0	No				0		2	4	CHPS/CHO	Yes	Yes	Yes	Yes		Midwife	CHN	Yes	Don't know	No	2&5
Yes	Sissala West	25	24	Sissala		Islam		Primary	Farmer	Married	> One	30	Other (specify)	Student	Tertiary	5	Yes	Yes	Yes	Yes	3	1	1	0	0	1	No	1	0	No				2	2016-05-20	2	4	CHPS/CHO	Yes	No	No	Yes		Midwife	CHN	Yes	Health care facility	No	2&5
Yes	Sissala West	25	28	Sissala		Islam		Primary	Farmer	Married	One	30	Farmer		Primary	2	Yes	Yes	Yes	Don’t have time	5	0	3	0	0	3	Yes	0	0	No				1	2016-06-11	3	4	CHPS/CHO	Yes	No	No	Don't know		Midwife	Midwife	Yes	Health care facility	No	2,5 &7
Yes	Sissala West	28	19	Sissala		Islam		Illiterate	Farmer	Married	One	32	Farmer		Illiterate	7	No	N/A	No	N/A	4	2	0	0	1	1	Yes	1	1	No				1	2019-06-21	3	3	CHPS/CHO	Yes	No	No	Yes		Midwife	Midwife	Yes	Health care facility	No	2,5&7
Yes	Sissala West	29	20	Sissala		Islam		Illiterate	Housewife	Married	> One	48	Farmer		Illiterate	6	No	Don’t have time	No	N/A	49	0	1	0	0	2	No	0	0	No				2	2014-02-05	2	4	CHPS/CHO	No	No	No	Yes		Midwife	Midwife	Yes	Health care facility	No	2&5
Yes	Sissala West	24	20	Sissala		Islam		Illiterate	Farmer	Married	One	28	Farmer		Illiterate	3	No	N/A	N/A	N/A	2	1	0	0	0	0	No	1	0	No				1	2017-02-16	1	4	CHPS/CHO	Yes	Yes	Yes	Yes		Midwife	CHN	No	Health care facility	No	2&5
Yes	Sissala West	21	21	Sissala		Islam		Secondary	Other (specify)	Married	One	25	Farmer		Primary	2	No	N/A	Don't know	N/A	1	0	0	0	0	0	No	0	0	No				0		1	4	Midwife/HC	No	Yes	No	Don't know		Midwife	Other (specify)	Don’t know	Don't know	yes	2, 4,5 &7
Yes	Sissala West	22	20	Sissala		Islam		Primary	Farmer	Married	One	27	Farmer		Secondary	3	Yes	No	Don't know	N/A	2	0	1	0	0	0	No	1	0	No				1	2015-07-15	1	4	Midwife/HC	Yes	Yes	No	Yes		Any staff	CHN	Yes	Health care facility	No	2&5
Yes	Sissala West	29	20	Sissala		Islam		Primary	Farmer	Married	One	35	Farmer		Illiterate	5	Yes	No	Yes	Yes	4	3	0	1	1	2	Yes	1	2	No				1	2019-06-20	3	4	CHPS/CHO	Yes	Yes	No	Yes		Midwife	Doctor	Yes	Health care facility	no	2&5
Yes	Sissala West	22	22	Sissala		Islam		Secondary	Other (specify)	Married	One	22	Farmer		Primary	2	Yes	No	No	N/A	1	0	0	0	0	0	No	0	0	No				0		0	4	NA	NA	NA	No	Yes		Midwife	Midwife	yes	Health care facility	No	4 ,5&7
Yes	Sissala West	25	25	Sissala		Islam		Secondary	Farmer	Married	One	27	Government employee		Tertiary	6	Yes	Yes	No	N/A	2	1		0	0		No	1		Yes	1	Institution		1	2015-07-27	2	4	CHPS/CHO	No	Yes	Yes	Yes		Midwife	CHN	Don’t know	Health care facility	No	2&5
Yes	Sissala West	25	25	Sissala		Christianity		Secondary	Housewife	Married	One	30	Farmer		Secondary	5	Yes	Yes	Yes	Don’t have time	4	1	2	0	0	0	Yes	30		No				2	2016-09-01	3	4	CHPS/CHO	No	No	Yes	Yes		Midwife	Midwife	Yes		No	2, ,5 6 &7
Yes	Sissala West	32	22	Sissala		Islam		Primary	Farmer	Married	> One	36	Farmer		Illiterate	9	Yes	Yes	Yes	Don’t have time	4	2	1	0	0	0	Yes	3	0	No				1	2017-07-13	3	4	CHPS/CHO	Yes	No	No	Yes		Any staff	Midwife	Don’t know	Health care facility	No	2,5&7
Yes	Sissala West	22	20	Sissala		Islam		Primary	Farmer	Married	One	35	Farmer		Illiterate	3	No	Don’t have time	No	N/A	3	0	1	1	0	1	No	2	1	Yes	1	Health institution		2	2016-10-28	1	4	Midwife/HC	Yes	Yes	No	Yes		Midwife	Midwife	Don’t know	Health care facility	No	2&5
Yes	Sissala West	32	19	Sissala		Islam		Illiterate	Farmer	Married	One	24	Farmer		Illiterate	5	Yes	No	No	Yes	6	2	1			3	Yes	0	1	No				1	2014-04-01	2	3	Midwife/HC	Yes	Yes	No	Yes		Midwife	CHN	Yes	Health care facility	No	4&5
Yes	Sissala West	34	19	Sissala		Islam		Illiterate	Farmer	Married	One	40	Farmer		Illiterate	4	No	Don’t have time	No	N/A	4	2	0	0	1	1	Yes	1	1	No				1	2015-02-19	3	2	CHPS/CHO	Yes	No	No	Yes		Midwife	Midwife	Yes	Health care facility	No	2&5
Yes	Sissala West	31	20	Sissala		Islam		Illiterate	Farmer	Married	> One	40	Farmer		Illiterate	7	Yes	Yes	No	N/A	6	3	2	0	0	1	No	4	0	No				0	2014-03-13	3	3	CHPS/CHO	Yes	No	No	Don't know		Any staff	Midwife	Yes	Don't know	No	2&5
Yes	Sissala West	23	23	Sissala		Islam		Tertiary	Housewife	Married	One	26	Other (specify)	Student	Tertiary	2	No	Yes	No	N/A	1	0	0	0	0	0	No	0	0	No				0		0	4	NA	NA	Yes	Yes	Yes		Midwife	Midwife	yes	Health care facility	yes	2, 4,5 6 &7
Yes	Sissala West	35	19	Other (specify)	Mossi	Islam		Illiterate	Farmer	Married	> One	47	Farmer		Illiterate	8	Yes	No	Don't know	N/A	7	2	4	0	0	2	Yes	4	0	No				1	2016-09-15	2	2	CHPS/CHO	Yes	No	No	Don't know		Midwife	Midwife	Yes	Don't know	No	2&5
Yes	Sissala West	42	20	Sissala		Islam		Illiterate	Housewife	Married	One	45	Farmer		Secondary	8	Yes	Yes	Yes	Yes	4	1	2	0	0	2	No	1	0	No				2	2015-09-16	3	4	CHPS/CHO	Yes	Yes	Yes	Yes		Midwife	Midwife	Don’t know	Health care facility	No	4 ,5&5
Yes	Sissala West	26	25	Sissala		Islam		Tertiary	Government employee	Married	One	31	Other (specify)	Biomedical Scientist (Private sector)	Tertiary	2	Yes	No	Yes	Yes	1	0	0	0	0	0	No	0	0	No				0		2	5	Midwife/HC	Yes	Yes	No	Yes		Midwife	Midwife	Yes	Health care facility	No	2, 4,5 6 &7
Yes	Sissala West	28	25	Sissala		Islam		Primary	Housewife	Married	> One	35	Farmer		Secondary	7	Yes	Yes	No	N/A	2	1	0	0	0	0	No	1	0	No				0	2015-11-27	1	4	CHPS/CHO	Yes	Yes	Yes	Yes		doctor	CHN	Don’t know	Health care facility	No	2&5
Yes	Sissala West	36	20	Sissala		Islam		Illiterate	Farmer	Married	> One	45	Farmer		Illiterate	8	Yes	Yes	Don't know	N/A	5	3	1	0	0	3	Yes	1	0	No				0	2011-07-13	2	4	CHPS/CHO	No	No	No	Don't know		doctor	CHN	Yes	Health care facility	no	2&5
Yes	Sissala West	24	24	Sissala		Islam		Primary	Farmer	Married	One	30	Farmer		Illiterate	8	Yes	Yes	Yes	Yes	3		2	0	0	1		1						1	2016-04-10	2	4	CHPS/CHO	No	Yes	No	Yes		doctor	CHN	Yes	Health care facility	No	2&5
Yes	Sissala West	25	25	Sissala		Islam		Secondary	Housewife	Married	> One	33	Farmer		Illiterate	7	Yes	Yes	Yes	Yes	1	0	0	0	0	0	No	0	0	No				0		1	5	Midwife/HC	Yes	Yes	Yes	Yes		Midwife	Midwife	Yes	Health care facility	No	2, 4& 7
Yes	Sissala West	22	18	Fulani		Islam		Illiterate	Other (specify)	Married	> One	25	Farmer		Primary	8	No	N/A	Yes	Yes	4	0	2	0	1	1	Yes	2	0	No				1	2019-06-20	3	3	CHPS/CHO	No	Yes	Yes	Don't know		Midwife	Doctor	Yes	Health care facility	no	2&5
Yes	Sissala West	27	22	Sissala		Islam		Illiterate	Housewife	Married	One	32	Farmer		Illiterate	5	Yes	Yes	No	N/A	2		1			1	No			No				1	2016-06-09	1	4	CHPS/CHO	No	No	No	Yes		Midwife	CHN	Yes	Health care facility	yes	2&5
Yes	Sissala West	18	18	Sissala		Islam		Primary	Farmer	Married	One	20	Other (specify)	Student	Secondary	8	Yes	No	Yes	No	1	0	0	0	0	0	No	0	0	No				0		0	4	CHPS/CHO	Yes	Yes	No	Don't know		Any staff	CHN	Yes	Health care facility	No	2&5
Yes	Sissala West	44	23	Sissala		Islam		Illiterate	Housewife	Married	One	45	Farmer		Illiterate	6	No	N/A	No	N/A	7	4	2	0	0	4	No	2		Yes	2	Institution		2	2017-04-10	3	4	CHPS/CHO	Yes	No	Yes	Yes		Midwife	CHN	Yes	Don't know	No	2&5
Yes	Sissala West	34	20	Sissala		Islam		Illiterate	Farmer	Married	> One	37	Farmer		Illiterate	5	Yes	No	Yes	Yes	5	1	1	0	2	0	No	2	2	Yes	2	Health institution		2	2017-07-28	3	3	CHPS/CHO	No	No	No	Yes		Midwife	Midwife	Yes	Health care facility	No	2&5
Yes	Sissala West	21	22	Sissala		Islam		Secondary	Farmer	Married	One	25	Other (specify)	tractor operator	Secondary	9	Yes	No	Don't know	N/A	2	0	1	0	0	0	No	1	0	No				1		1	5	Midwife/HC	No	Yes	No	Yes		Midwife	Midwife	Yes	Health care facility	yes	2, 4,5 &7
Yes	Sissala West	25	24	Sissala		Islam		Primary	Farmer	Married	One	34	Farmer		Primary	4	No	No	No	Yes	3	0	2	0	0	0	Yes	2	0	No				2	2016-06-18	2	4	Midwife/HC	Yes	Yes	No	Yes		Midwife	CHN	Yes	Health care facility	No	2&5
Yes	Sissala West	27	20	Sissala		Islam		Illiterate	Farmer	Married	One	34	Farmer		Illiterate	5	Yes	Yes	No		4	1	2	0	0	1	No	2	0	No				3	2016-10-26	3	4	Midwife/HC	Yes	Yes	Yes	Yes		Midwife	Midwife	Yes	Health care facility	yes	2&5
Yes	Sissala West	30	30	Sissala		Islam		Primary	Housewife	Married	One	34	Farmer		Secondary	3	Yes	Don’t have time	Yes	Yes	1	0	0	0	0	0	No	0	0	No				0		3	4	CHPS/CHO	No	Yes	No	Yes		Midwife	CHN	Don’t know	Health care facility	No	2&5
Yes	Sissala West	21	20	Sissala		Islam		Primary	Housewife	Married	One	27	Government employee		Tertiary	2	Yes	Yes	Yes	Yes	2	0	1	0	0	1	No	0	0	No						1	4	CHPS/CHO	No	No	No	Don't know		Midwife	CHN	Yes	Health care facility	yes	2&5
Yes	Sissala West	22	22	Other (specify)	Gan	Islam		Tertiary	Government employee	Not ever married	One	31	Government employee		Tertiary	2	Yes	Yes	Yes	Yes	1	0	0	0	0	0	No	0	0	No				0		2	4	Midwife/HC	No	Yes	No	Yes		Midwife	Midwife	Yes	Health care facility	yes	2, 4,5 &7
Yes	Sissala West	39	20	Sissala		Islam		Illiterate	Farmer	Married	> One	43	Farmer		Illiterate	7	Yes	Yes	No	N/A	8	3	5	0	0	3	No	5	0	No				1	2015-10-10	2	4	CHPS/CHO	No	No	No	Yes		Midwife	CHN	Yes	Health care facility	yes	2&5
Yes	Sissala West	24	23	Sissala		Islam		Secondary	Farmer	Married	> One	43	Farmer		Secondary	3	Yes	No	Yes	Don’t have time	3	1	0	0	0	0	No	1	0	No				1	2017-03-28	2	4	CHPS/CHO	No	No	No	Yes		Midwife	Other (specify)	Don’t know	Health care facility	No	2, 4& 5
Yes	Sissala West	23	20	Sissala		Islam		Secondary	Housewife	Married	One	27	Farmer		Primary	9	Yes	Yes	No	N/A	1	0	0	0	0		No			No				2		1	4	CHPS/CHO	Yes	Yes	No	Yes		Midwife	Midwife	Yes	Health care facility	No	2, ,5 6 &7
Yes	Sissala West	22	19	Sissala		Islam		Primary	Housewife	Married	One	28	Farmer		Primary	1	Yes	Yes	Yes	Yes	1	0	0	0	0	0	No	0	0	No				0		0	4	Midwife/HC	No	Yes	No	Yes		Midwife	CHN	Yes	Health care facility	yes	2&5
Yes	Sissala West	30	20	Sissala		Islam		Primary	Farmer	Married	One	35	Farmer		Secondary	4	Yes	Yes	Yes	Yes	3	1	1	0	0	2	No	0	0	No				2	2016-04-20	1	4	CHPS/CHO	No	No	No	Don't know		Midwife	CHN	Yes	Home	No	2&5
Yes	Sissala West	22	20	Sissala		Islam		Primary	Farmer	Married	One	37	Farmer		Primary	4	Yes	Yes	Don't know	N/A	4	0	2	0	0	0	Yes	2	0	No				0		1	5	Midwife/HC	No	Yes	No	Yes		Midwife	CHN	Yes	Health care facility	yes	2&5
Yes	Sissala West	21	21	Sissala		Islam		Primary	Farmer	Married	One	35	Farmer		Secondary	3	No	Yes	No	N/A	2	1	0	0	0	1	No	1	0	No				1	2016-10-19	1	4	CHPS/CHO	Yes	Yes	No	Yes		Midwife	Midwife	yes	Health care facility	No	2&5
Yes	Sissala West	23	22	Sissala		Islam		Primary	Housewife	Married	One	27	Farmer		Primary	4	Yes	Yes	Yes	Don’t have time	3	0	2	0	0	2	Yes	0	0	No				1		2	4	CHPS/CHO	Yes	No	No	Yes		Midwife	Midwife	Don’t know	Health care facility	No	2&5
Yes	Sissala West	38	25	Sissala		Islam		Illiterate	Farmer	Married	One	38	Farmer		Illiterate	4	No	Don’t have time	No	N/A	3	1	1	0	0	0	No	2	0	No				1	2013-09-09	2	4	CHPS/CHO	Yes	No	No	Yes		Any staff	Other (specify)	Don’t know	Health care facility	No	4&5
Yes	Sissala West	30	19	Sissala		Islam		Illiterate	Farmer	Married	> One	35	Farmer		Illiterate	9	Yes	No	Yes	Yes	6	3	1	1	0	2	No	2	0	No				2	2016-12-30	2	4	CHPS/CHO	Yes	Yes	No	Yes		Any staff	Midwife	Yes	Health care facility	yes	2&5
Yes	Sissala West	25	20	Sissala		Islam		Primary	Housewife	Married	One	28	Farmer		Illiterate	8	Yes	Yes	Yes	Yes	2	1	0	0	0	0	No	1	0	No				1	2015-11-26	2	4	CHPS/CHO	No	No	No	Yes		Midwife	CHN	Yes	Health care facility	No	4&6
Yes	Sissala West	20	20	Sissala		Islam		Secondary	Housewife	Married		30	Merchant		Tertiary	3	Yes	Don’t have time		N/A	2	0	1	0	0	0	No	1	0	No				1	2016-12-27	1	4	Midwife/HC	Yes	Yes	Yes	Don't know		Midwife	CHN	Yes	Don't know	No	2&5
Yes	Sissala West	37	20	Sissala		Islam		Illiterate	Farmer	Married	One	40	Farmer		Illiterate	8	No	N/A	No	N/A	6	3	2	0	0	2	Yes	3	0	No				2	2019-06-19	5	1	CHPS/CHO	Yes	No	No	Yes		Any staff	CHN	Don’t know	Home	no	2&5
Yes	Sissala West	25	23	Sissala		Islam		Primary	Housewife	Married	> One	35	Farmer		Illiterate	4	Yes	Yes	Yes	Yes	3	2	0	0	0	0	No	2	0	No				2	2017-05-25	2	3	CHPS/CHO	No	No	No	Yes		Midwife	Midwife	Don’t know	Health care facility	No	2&5
Yes	Sissala West	20	22	Sissala		Islam		Illiterate	Farmer Government employee	Married	One	25	Farmer		Illiterate	2	Yes	Yes	Yes	Don’t have time	1	0	0	0	0	0	No	0	0	No				0		1	4	Midwife/HC	Yes	Yes	No	Yes		Midwife	CHN	Yes	Health care facility	No	2&5
Yes	Sissala West	23	25	Sissala		Islam		Illiterate	Farmer	Married	One	29	Farmer		Illiterate	2	Yes	No	N/A	N/A	4	1	2	0	0	1	No	2	0	No						2	4	Midwife/HC	Yes	No	Yes	Don't know		Midwife	CHN	yes	Home	yes	2&5
Yes	Sissala West	21	20	Sissala		Islam		Primary	Farmer	Married	> One	23	Farmer		Primary	2	Yes	Yes	Don't know	N/A	1	0	0	0	0	0	No	0	0	No				0		1	4	Midwife/HC	Yes	Yes	No	Yes		Midwife	Midwife	Yes	Health care facility	yes	2,5 &7
Yes	Sissala West	33	22	Sissala		Islam		Secondary	Housewife	Married	One	39	Government employee		Tertiary	7	Yes	Yes	Don't know	N/A	3	1	1	0	0	0	Yes	2	0	No				1		2	4	Midwife/HC	No	Yes	No	Don't know		Midwife	Midwife	Yes	Health care facility	no	2, 4,5 &7
Yes	Sissala West	39	21	Sissala		Islam		Secondary	Other (specify)	Married	One	41	Other (specify)	Bussiness man	Primary	5	Yes	Yes	Don't know	N/A	3	1	1	0	0	0	No	2	0	No				1		2	4	Midwife/HC	Yes	Yes	Yes	Yes		Midwife	Midwife	Yes	Health care facility	No	2, 4,5 &7
Yes	Sissala West	30	19	Sissala		Islam		Primary	Government employee	Married	One	34	Government employee		Tertiary	4	Yes	Yes	No	N/A	3	1	1	0	0	0	No	2	0	No				1	2016-06-14	2	4	Midwife/HC	No	Yes	Yes	Yes		Midwife	Midwife	Yes	Health care facility	No	2,5 &7
Yes	Sissala West	20	19	Kasem		Islam		Illiterate	Housewife	Married	One	30	Government employee		Tertiary	8	Yes	Yes	Yes	Don’t have time	1	0	0	0	0	0	No	0	0	No				0		0	3	CHPS/CHO	Yes	Yes	Yes	No	When you are well there is no need going for ANC	Midwife	CHN	yes	Health care facility	no	2&5
Yes	Sissala West	18	18	Sissala		Islam		Primary	Housewife	Married	One	19	Farmer		Primary	5	Yes	Yes	Yes	Don’t have time	1	0	0	0	0	0	No	0	0	No				0		0	4	CHPS/CHO	Yes	Yes	No	Yes		Midwife	Midwife	Don’t know	Health care facility	No	2, 4& 5
Yes	Sissala West	28	24	Sissala		Islam		Secondary	Farmer	Married	> One	32	Farmer		Illiterate	7	Yes	No	No	N/A	2	1	1	0	0	2	No	0	0	No				1	2010-10-15	1	4	CHPS/CHO	No	Yes	No	Yes		Midwife	CHN	Don’t know	Health care facility	No	2&5
Yes	Sissala West	24	30	Sissala		Islam		Illiterate	Farmer	Married	One	30	Farmer		Illiterate	2	Yes	No	Don't know	N/A	1	0	0	0	0	0	No	0	0	No				0		0	4	Midwife/HC	No	No	Yes	Yes		Midwife	CHN	No	Health care facility	yes	2&5
Yes	Sissala West	22	22	Sissala		Islam		Secondary	Farmer	Married	> One	25	Farmer		Secondary	3	Yes	Yes	Don't know	N/A	1	0	0	0	0	0	No	0	0	No				0		2	4	CHPS/CHO	Yes	Yes	No	Don't know		Midwife	CHN	Don’t know	Health care facility	yes	2&5
Yes	Sissala West	24	19	Sissala		Islam		Illiterate	Farmer	Married	One	30	Farmer		Illiterate	4	No	N/A	N/A	N/A	3	0	2	0	0	0	No	2	0	No				1	2017-05-21	1	4	CHPS/CHO	Yes	Yes	No	Yes		Midwife	CHN	Yes	Health care facility	yes	2&5
Yes	Sissala West	23	23	Sissala		Islam		Primary	Farmer	Married	One	35	Farmer		Illiterate	4	Yes	Yes	No		3	2	0	0	0	0	No	2	0	No				2	2015-11-10	2	4	CHPS/CHO	No	Yes	No	Yes		Midwife	CHN	Yes	Health care facility	yes	2&5
Yes	Sissala West	33	18	Sissala		Islam		Illiterate	Other (specify)	Married	> One	43	Farmer		Tertiary	4	Yes	Yes	Yes	Yes	3	1	1	0	0	0	No	2	0	No				0	2014-01-21	2	4	Midwife/HC	Yes	Yes	Yes	Yes		Midwife	CHN	Don’t know	Health care facility	yes	4&6
Yes	Sissala West	34	25	Sissala		Islam		Illiterate	Farmer	Married	One	38	Farmer		Secondary	6	Yes	Yes	Yes	Yes	3	2	1	0	0	0	No	3	0	No				1		3	4	Midwife/HC	Yes	Yes	No	Yes		Midwife	Midwife	Yes	Health care facility	yes	2&5
Yes	Sissala West	22	20	Sissala		Islam		Primary	Farmer	Married	One	35	Farmer		Secondary	4	No	N/A	No	N/A	3	2	0	0	0	0	No	2	0	No				1	2017-06-04	1	3	CHPS/CHO	Yes	Yes	No	Yes		Midwife	CHN	yes	Health care facility	No	2&5
Yes	Sissala West	29	19	Sissala		Islam		Illiterate	Farmer	Married	> One	35	Farmer		Illiterate	7	Yes	Yes	No		3	2	1	0	0	1	Yes	2	0	No				3	2016-11-09	2	4	Midwife/HC	No	Yes	No	Yes		Any staff	Midwife	Don’t know	Health care facility	No	2&5
Yes	Sissala West	30	22	Sissala		Islam		Secondary	Other (specify)	Married	One	25	Farmer		Primary	4	Yes	No	Don't know	N/A	2	1	0	0	0	0	No	1	0	No				1		2	4	Midwife/HC	No	Yes	Yes	Yes		Midwife	CHN	No	Health care facility	No	2&5
Yes	Sissala West	23	19	Sissala		Islam		Illiterate	Farmer	Married	One		Farmer		Illiterate	3	Yes	Yes	No	N/A	3	0	1	0	1	1	No	1	1	No				2	2016-03-20	2	3	Midwife/HC	Yes	Yes	No	Yes		Midwife	Midwife	Don’t know	Health care facility	No	2&5
Yes	Sissala West	33	20	Sissala		Islam		Illiterate	Farmer	Married	One	28	Farmer		Secondary	3	Yes	No	No	N/A	2	1	0	0	0	1	No	1	0	No				1	2009-01-01	2	3	CHPS/CHO	Yes	Yes	No	Yes		Any staff	CHN	Yes	Health care facility	No	2&5
Yes	Sissala West	31	22	Sissala		Islam		Illiterate	Farmer	Married	One	35	Farmer		Illiterate	5	Yes	No	No	N/A	1	0	0	0	0	0	No	0	0	No				1		1	4	CHPS/CHO	Yes	Yes	No	Don't know		Midwife	CHN	Yes	Don't know	No	2&5
Yes	Sissala West	25	20	Sissala		Islam		Primary	Housewife	Married	One	30	Farmer		Illiterate	5	Yes	Yes	Yes	No	3	1	1	0	0		No	2		No				2	2017-05-10	2	4	CHPS/CHO	No	No	No	Don't know		Midwife	CHN	Don’t know	Health care facility	No	2&5
Yes	Sissala West	19	19	Sissala		Islam		Secondary	Other (specify)	Married	One	28	Farmer		Secondary	9	Yes	Yes	Yes	Yes	1	0	0	0	0	0	No	0	0	No				0		0	5	CHPS/CHO	No	Yes	No	Yes		Midwife	Doctor	yes	Health care facility	No	4 ,5&5
Yes	Sissala West	19	19	Sissala		Islam		Primary	Housewife	Married	> One	23	Other (specify)	Tractor Operator	Illiterate	6	Yes	Yes	Don't know	N/A	2	0	1	0	0	0	Yes	1	0	No				0	2019-06-19	1	4	CHPS/CHO	Yes	Yes	Yes	Yes		Midwife	Midwife	Yes	Health care facility	No	2&5
Yes	Sissala West	35	20	Sissala		Islam		Illiterate	Housewife	Married	One	45	Farmer		Illiterate	8	Yes	Yes	Yes	Don’t have time	4	1	2	0	0	3	No	0	0	No				1		2	2	CHPS/CHO	Yes	No	No	Yes		Midwife	Midwife	Don’t know	Health care facility	No	2&5
Yes	Sissala West	21	21	Sissala		Islam		Tertiary	Farmer	Married	One	25	Farmer		Tertiary	8	Yes	Yes	No	N/A	1			0	0		No			No				1		1	4	CHPS/CHO	No	No	No	Yes		Midwife	CHN	Yes	Don't know	yes	2, 4,5 6 &7
Yes	Sissala West	19	20	Sissala		Islam		Illiterate	Farmer	Married	> One	40	Farmer		Secondary	6	No	Yes	yes	No	4	2	1	0	0	3	Yes	0	0	No				3	2016-04-28	1	4	Midwife/HC	Yes	Yes	Yes	Yes		Midwife	Midwife	Don’t know	Health care facility	No	2, 4& 5
Yes	Sissala West	32	23	Other (specify)	Dagaati	Islam		Illiterate	Farmer	Married	One	36	Farmer		Primary	2	Yes	Yes	No	N/A	3	1	1	0	0	2	No	0	0	No				0	2019-06-20	2	4	CHPS/CHO	Yes	Yes	No	Yes		Midwife	Midwife	Don’t know	Health care facility	No	2&5
Yes	Sissala West	34	21	Sissala		Islam		Secondary	Housewife	Married	One	41	Farmer		Primary	5	Yes	Yes	Yes	Yes	4	1	1	1	0	0	Yes	2	1	No				1		2	4	Midwife/HC	Yes	No	No	Yes		Midwife	Midwife	Yes	Health care facility	No	2,5 &7
Yes	Sissala West	27	20	Sissala		Islam		Primary	Farmer	Married	One	29	Farmer		Primary	4	Yes	No	No	N/A	3	1	1	0	0	1	No	1	0	No				2	2016-01-02	2	3	CHPS/CHO	Yes	No	No	Yes		Midwife	Doctor	Don’t know	Health care facility	No	2&5
Yes	Sissala West	23	19	Sissala		Islam		Illiterate	Farmer	Married	One	26	Farmer		Illiterate	4	No	Don’t have time	No	N/A	3	1	1	0	0	0	Yes	2	0	No				1	2015-12-01	2	4	CHPS/CHO	Yes	Yes	No	Yes		Midwife	Midwife	Don’t know	Health care facility	No	2&5
Yes	Sissala West	30	24	Sissala		Islam		Primary	Farmer	Married	One	31	Farmer		Primary	3		Don’t have time	No	N/A	2	2	0	0	0	1	No	1	0	No				1	2013-01-01	3	4	CHPS/CHO	Yes	Yes	No	Yes		Midwife	Midwife	Don’t know	Health care facility	No	2, 4& 5
Yes	Sissala West	24	20	Sissala		Islam		Secondary	Other (specify)	Married	One	30	Other (specify)	Maison	Secondary	2	Yes	Yes	Yes	Yes	2	0	0	0	0	0	Yes	0	0	Yes	1	Health institution		1	2018-01-24	1	4	Midwife/HC	Yes	Yes	No	Yes		Midwife	Midwife	Yes	Health care facility	yes	2,5 &7
Yes	Sissala West	25	20	Sissala		Islam		Primary	Farmer	Married	One	30	Farmer		Primary	5	Yes	No	No	N/A	3	1	1	0	1	0	No	2	1	No				1	2012-03-10	2	4	CHPS/CHO	Yes	No	No	Yes		Midwife	Midwife	Yes	Health care facility	No	2&5
Yes	Sissala West	18	25	Sissala		Islam		Secondary	Farmer	Married	One	24	Farmer		Secondary	2	No	Yes	No	N/A	1	0	0	0	0	0	No	0	0	No				0		0	4	CHPS/CHO	Yes	Yes	No	Yes		Midwife	CHN	yes	Health care facility	No	2&5
Yes	Sissala West	25	24	Sissala		Islam		Secondary	Trader	Married	One	42	Farmer		Primary	4	Yes	No	Yes	No	2	0	1	0	0	0	Yes	1	0	No				1	2016-01-04	2	4	Midwife/HC	Yes	Yes	Yes	Yes		Midwife	Midwife	Don’t know	Health care facility	No	4 ,5,6 &8
Yes	Sissala West	19	19	Sissala		Islam		Primary	Farmer	Married	One	21	Farmer		Primary	9	Yes	No	No	N/A	10	0	0	0	0	0	No	0	0	No				0		1	4	CHPS/CHO	No	No	No	Don't know		Midwife	Other (specify)	yes	Home	no	Nurse
Yes	Sissala West	22	20	Sissala		Islam		Illiterate	Farmer	Married	One	28	Farmer		Illiterate	2	Yes	No	N/A	N/A	7	1	3	1	1	2	No	2	2	No						1	4	CHPS/CHO	Yes	No	Yes	Yes		Midwife	CHN	Yes	Don't know	yes	2&5
Yes	Sissala West	25	19	Sissala		Islam		Tertiary	Government employee	Married	One	31	Government employee		Tertiary	2	Yes	Yes	Yes	Yes	1	0	0	0	0	0	No	0	0	No				0		0	4	CHPS/CHO	No	No	Yes	Yes		Midwife	Midwife	Yes	Don't know	No	2, 4,5 6 &7
Yes	Sissala West	28	26	Sissala		Islam		Primary	Housewife	Married	One	33	Farmer		Primary	3	Yes	No	Yes	Yes	2	1	0	0	0	0	Yes	1	0	No				0		2	4	Midwife/HC	Yes	Yes	No	Yes		Midwife	Midwife	Yes	Health care facility	No	2&5
Yes	Sissala West	21	20	Dagaaba		Islam		Primary	Housewife	Married	One	27	Government employee		Tertiary	3	Yes	Yes	No	N/A	2	1	0	0	0	0	No	1	0	No				1	2017-04-19	1	4	Midwife/HC	No	Yes	No	Yes		doctor	Midwife	Yes	Health care facility	No	2,5 &7
Yes	Sissala West	20	19	Sissala		Islam		Secondary	Housewife	Married	One	33	Government employee		Tertiary	2	Yes	Yes	Yes	Yes	1	0	0	0	0		No	0	0	No				0		1	4	CHPS/CHO	No	No	No	Yes		Midwife	Midwife	Yes	Health care facility	yes	2,5 &7
Yes	Sissala West	19	19	Sissala		Islam		Primary	Housewife Farmer	Married	One	31	Farmer		Illiterate	6	Yes	No	No	Yes	2	0	1	0	0	1	No	1	0	No				1	2016-07-20	0	N/A	CHPS/CHO	Yes	No	No	Yes		Midwife	Doctor	Yes	Health care facility	No	2&5
Yes	Sissala West	26	24	Sissala		Islam		Secondary	Other (specify)	Married	One	29	Other (specify)	National service personal	Tertiary	8	Yes	Yes	Yes	Don’t have time	3	0	2	0	0	0	No	2	0	No				1	2014-08-16	2	5	CHPS/CHO	Yes	Yes	Yes	Yes		Midwife	Midwife	Don’t know	Health care facility	No	4 ,5&7
Yes	Sissala West	24	24	Wala		Islam		Tertiary	Government employee	Married	One	28	Government employee		Tertiary	2	Yes	No	No		1	0	1	0	0	0	No	1	0	No				1		1	4	CHPS/CHO	Yes	Yes	Yes	Yes		Midwife	CHN	Yes	Health care facility	No	2, 4,5 6 &7
Yes	Sissala West	20	22	Sissala		Islam		Illiterate	Housewife	Married	One	31	Farmer		Illiterate	4	No	N/A	N/A	N/A	2	0	0	1	0	0	No	0	0	No				0		1	4	Midwife/HC	Yes	No	No	Don't know		Midwife	CHN	Yes	Don't know	No	2&5
Yes	Sissala West	34	19	Sissala		Islam		Illiterate	Farmer	Married	One	42	Farmer		Primary	8	Yes	Yes	Yes	Don’t have time	6	5	2	0	0	2	No		3	No				2	2015-01-02	7	4	CHPS/CHO	Yes	Yes	No	Yes		Midwife	Midwife	Yes	Health care facility	yes	2&5
Yes	Sissala West	34	20	Sissala		Islam		Illiterate	Farmer	Married	One	40	Farmer		Primary	5	Yes	Yes	Yes	No	5	3		0	0	2	No	1	0	No				3		3	4	Midwife/HC	Yes	No	Yes	Yes		Midwife	Other (specify)	Don’t know	Health care facility	yes	2&5
Yes	Sissala West	23	22	Sissala		Islam		Primary	Farmer	Married	One	27	Farmer		Primary	5	No	N/A	Don't know	N/A	1	0	0	0	0	0	No	0	0	No				0		0	4	CHPS/CHO	Yes	Yes	No	Don't know		Midwife	CHN	Yes	Don't know	yes	2&5
Yes	Sissala West	28	23	Sissala		Islam		Primary	Farmer	Married	One	40	Farmer		Illiterate	4	Yes	Yes	Yes	Yes	2	0	2	0	2	2	No	0	4	No				1	2013-10-09	1	4	CHPS/CHO	Yes	Yes	No	Yes		Midwife	Midwife	Don’t know	Health care facility	No	2&5
Yes	Sissala West	22	20	Sissala		Islam		Illiterate	Housewife	Married	One	28	Farmer		Primary	2	Yes	Yes	No	N/A	1	0	0	0	0	0	No	0	0	No				0		0	4	Midwife/HC	No	Yes	No	Yes		Midwife	Midwife	Yes	Health care facility	No	2&5
Yes	Sissala West	20	20	Sissala		Islam		Secondary	Farmer	Married	One	26	Government employee		Secondary	3	Yes	Yes	Don't know	N/A	2	1	0	0	0	1	No	0	0	No				1	2016-07-14	0	4	Midwife/HC	No	Yes	No	Don't know		Midwife	Midwife	Yes	Health care facility	yes	2, 4,5 &7
Yes	Sissala West	24	20	Other (specify)	Mosi	Islam		Illiterate	Housewife	Married	> One	34	Farmer		Illiterate	7	Yes	Yes	Yes	Yes	2	1	0	0	0	0	No	1	0	No				1	2017-03-16	1	2	CHPS/CHO	No	No	No	Yes		Any staff	Midwife	Yes	Health care facility	No	2&5
Yes	Sissala West	31	20	Sissala		Islam		Illiterate	Farmer	Married	One	36	Farmer		Illiterate	7	No	N/A	Don't know	N/A	1	0	0	0	0	0	No	0	0	No				0		1	4	CHPS/CHO	Yes	No	No	Yes		Midwife	CHN	Don’t know	Don't know	yes	2&5
Yes	Sissala West	25	18	Sissala		Islam		Secondary	Trader	Married	One	30	Government employee		Tertiary	2	Yes	Yes	Yes	Yes	1		0	1	0	1	No			No						2	5	CHPS/CHO	Yes	Yes	Yes	Yes		Midwife	Midwife	Yes	Health care facility	yes	2,4 ,5 &7
Yes	Sissala West	39	19	Sissala		Islam		Illiterate	Farmer	Married	One	38	Farmer		Illiterate	6	Yes	Yes	Yes	Don’t have time	10	2	3	2	2	4	No	1	2	No				0	2019-06-20	4	2	CHPS/CHO	Yes	No	No	Yes		Midwife	Midwife	Yes	Health care facility	No	2&5
Yes	Sissala West	31	23	Sissala		Islam		Illiterate	Farmer	Married	> One	50	Farmer		Illiterate	8	Yes	Yes	Don't know	N/A	6	4	1	0	0	1	No	4	0	No				0	2013-05-11	3	4	CHPS/CHO	Yes	No	No	Don't know		Midwife	Midwife	Yes	Health care facility	No	2&5
Yes	Sissala West	23	19	Sissala		Islam		Secondary	Other (specify)	Married	One	30	Farmer		Secondary	5	Yes	No	Don't know	N/A	4	1	2	0	0	0	No	2	0	No				1	2017-07-14	1	5	Midwife/HC	No	Yes	No	Yes		Midwife	Midwife	Yes	Health care facility	No	2, 4,5 &7
Yes	Sissala West	23	23	Sissala		Islam		Secondary	Housewife	Married	One	35	Farmer		Illiterate	6	Yes	Yes	Yes	Don’t have time	1	0	0	0	0	0	No	0	0	No				0		1	4	CHPS/CHO	Yes	Yes	No	Yes		Midwife	Midwife	Don’t know	Health care facility	No	4 ,5&7
Yes	Sissala West	22	22	Sissala		Islam		Primary	Other (specify)	Married	One	35	Other (specify)	Student	Primary	2	Yes	No	No	Yes	1	0	0	0	0	0	No	0	0	No				0		1	4	Midwife/HC	No	Yes	No	Yes		doctor	Midwife	Don’t know	Health care facility	No	2, 4& 5
Yes	Sissala West	34	25	Sissala		Islam		Primary	Farmer	Married	> One	37	Other (specify)	Carpenter	Illiterate	7	No	N/A	No	N/A	4	3	0	0	0	0	No	3	0	No				1	2015-01-11	2	4	Midwife/HC	No	Yes	Yes	Yes		Midwife	Midwife	Yes	Health care facility	No	2,5 &7
Yes	Sissala West	19	19	Sissala		Islam		Primary	Housewife	Married	One	23	Other (specify)	Carpenter	Primary	7	Yes	No	No	N/A	1	0	0	0	0	0	No	0	0	No				0		1	4	CHPS/CHO	Yes	No	Yes	Yes		Midwife	CHN	Yes	Health care facility	No	2&5
Yes	Sissala West	33	27	Sissala		Christianity		Secondary	Merchant	Married	One	38	Government employee		Tertiary	5	Yes	Yes	Yes	N/A	4	2	1	0	0	2	No	1	0	No				1	2016-07-13	3	4	Midwife/HC	No	Yes	Yes	Yes		doctor	CHN	Yes	Health care facility	No	2&5
Yes	Sissala West	29	20	Sissala		Islam		Primary	Housewife	Married	One	45	Farmer		Primary	6	Yes	Yes	Yes	Yes	5	2	2	0	0	1	No	3	0	No				0	2015-12-10	0	4	CHPS/CHO	Yes	Yes	Yes	Yes		Midwife	Midwife	Yes	Health care facility	No	2, 4& 5
Yes	Sissala West	36	22	Sissala		Islam		Illiterate	Housewife	Married	One	50	Farmer		Primary	7	Yes	No	Yes	Don’t have time	8	4	1	1	1	2	Yes	4	1	Yes	2	Home		1	2013-01-19	2	3	CHPS/CHO	Yes	No	No	Yes		Midwife	Midwife	Yes	Health care facility	No	2&5
Yes	Sissala West	20	19	Sissala		Islam		Primary	Farmer	Married	One	27	Farmer		Secondary	4	Yes	Don’t have time	Yes	No	2	0	1	0	0	0	No	1	0	No				1	2016-06-20	1	3	CHPS/CHO	No	Yes	No	Yes		Midwife	CHN	Yes	Health care facility	yes	4&5
Yes	Sissala West	29	21	Sissala		Islam		Primary	Housewife	Married	> One	40	Farmer		Primary	8	Yes	No	No	N/A	3	1	1	0	0	0	No	2	0	No				1	2016-06-08	1	4	Midwife/HC	Yes	No	Yes	Yes		Midwife	Midwife	Yes	Health care facility	No	2, 4& 5
Yes	Sissala West	19	19	Sissala		Islam		Secondary	Housewife	Married	One	19	Farmer		Secondary	2	Yes	Yes	Yes	Yes	1	0	0	0	0	0	No	0	0	No				2		2	4	CHPS/CHO	Yes	Yes	NA	N/A	N/A	Any staff	Midwife	N/A	N/A	N/A	4 ,5&6
Yes	Sissala West	19	20	Sissala		Islam		Primary	Housewife	Married	> One	25	Farmer		Illiterate	3	No	N/A	N/A	N/A	2	0	1	0	0	1	No	0	0	No				1	2017-12-16	1	4	CHPS/CHO	No	No	No	Yes		Midwife	CHN	Yes	Don't know	yes	2&5
Yes	Sissala West	29	28	Sissala		Islam		Secondary	Trader	Married	> One	45	Trader		Secondary	6	Yes	No	Don't know	N/A	3	1	0	0	1		No	1	1	No				1	2016-07-16	2	5	Midwife/HC	Yes	Yes	Yes	Yes		Midwife	Midwife	yes	Health care facility	No	2, 4& 5
Yes	Sissala West	39	20	Sissala		Islam		Illiterate	Farmer	Married	> One	42	Farmer		Illiterate	6	Yes	Yes	Yes	Don’t have time	6	4	1	0	0	5	No	0	0	No				1	2013-05-10	3	4	CHPS/CHO	No	No	No	Don't know		Midwife	CHN	Don’t know	Home	Yes	2&5
Yes	Sissala West	29	20	Sissala		Islam		Illiterate	Farmer	Married	> One	42	Farmer		Illiterate	9	Yes	No	No	N/A	1	2	0	0	1	1	Yes	0	0	Yes	1	Home		0		2	2	CHPS/CHO	No	No	No	Yes		Midwife	Midwife	Yes	Health care facility	yes	2&5
Yes	Sissala West	33	25	Sissala		Islam		Illiterate	Farmer	Married	One	35	Farmer		Illiterate	6	Yes	No	No	N/A	6	2	2	1	2		No	2	1	Yes	1	Health institution		2	2016-01-01	3	2	CHPS/CHO	Yes	No	No	Yes		Midwife	CHN	Yes	Health care facility	No	4&6
[truncated: 202 more columns]

## Sheet: Postintervention Dataset
Effects of a community-level intervention on maternal health care utilization in a resource-poor setting of Northern Ghana - Baseline Postintervention Dataset
postintervention	trialarm	district	comm	q1	q2	q3	q3other	q4	q4other	q5	q6	q6other	q7	q7other	q8	q9	q10	q10other	q11	q12	q13	q14	q15	q16	note2	q17	q18a	q18b	q19a	q19b	q19stillbirth	q20	q21	q22a	q22b	q23	q24a	q24b	q24b_other	q25	q26	q27	q28	q29	q29other	q30	q31	q32	q33
Control	Control arm	Sissala East	Nmanduonu	29	25	Sissala		Muslim (Islamic)		illiterate	Housewife		Married		Monogamy	32	Famer		Secondary	4	Yes	No				3	1	1	0	0	No	1	No			No				1	2017-01-07	2	Four and above	Health Center/Midwife		Yes	Yes	Yes	Yes
Control	Control arm	Sissala East	Nmanduonu	26	25	Sissala		Muslim (Islamic)		Primary	Housewife		Married		Ploygamy	28	Famer		No formal education	3	No					2	1	0	0	0	No	0	No			No				1	2015-01-08	1	Four and above	Health Center/Midwife		Yes	Yes	Yes	Yes
Control	Control arm	Sissala East	Sakalu	20	20	Sissala		Muslim (Islamic)		Primary	Housewife		Married		Monogamy	28	Famer		No formal education	6	Yes	Yes	Yes	Yes		1	0	0	0	0	No	0	No			No				0	2020-01-12	0	Four and above	CHPS/CHO	CHO	Yes	No	No	Yes
Control	Control arm	Sissala East	Pieng	34	24	Sissala		Muslim (Islamic)		illiterate	Famer		Married		Ploygamy	40	Famer		Primary	9	No					2	0	1	0	0	No	0	No			No				1	2019-01-07	1	Four and above	CHPS/CHO	CHO	Yes	Yes	Yes	Yes
Control	Control arm	Sissala East	Sakalu	27	21	Sissala		Muslim (Islamic)		illiterate	Famer		Married		Monogamy	34	Famer		No formal education	8	Yes	No				7	2	4	0	0	No	2	No			No				1	2017-01-07	6	Four and above	CHPS/CHO	CHO	No	No	No	Yes
Control	Control arm	Sissala East	Challu	31	23	Sissala		Muslim (Islamic)		illiterate	Housewife		Married		Ploygamy	42	Famer		No formal education	8	Yes	Yes	Yes	Yes		4	3	0	0	0	No	0	No			I don’t remember				1	2014-01-02	3	Four and above	Health Center/Midwife		Yes	Yes	No	Yes
Control	Control arm	Sissala East	Nmanduonu	42	34	Sissala		Muslim (Islamic)		illiterate	Famer		Married		Ploygamy	47	Famer		No formal education	7	Yes	Yes	Yes	No		6	2	3	0	0	No	4	No			No				1	2015-01-07	5	Four and above	Health Center/Midwife		Yes	Yes	Yes	Yes
Control	Control arm	Sissala East	Pieng	28	24	Sissala		Muslim (Islamic)		Secondary	Famer		Married		Monogamy	33	Famer		Primary	3	Yes	Yes	Yes	Yes		2	0	1	0	0	No	1	No			No				1	2017-01-07	1	Four and above	CHPS/CHO	CHO	Yes	Yes	Yes	Yes
Control	Control arm	Sissala East	Challu	20	20	Sissala		Muslim (Islamic)		Primary	Famer		Married		Monogamy	23	Famer		No formal education	2	Yes	Yes	Yes	Yes		1	0	0	0	0	No	0	No			I don’t remember				0	2020-01-11	0	Four and above	CHPS/CHO	N/A	No	No	No	Yes
Control	Control arm	Sissala East	Challu	34	21	Sissala		Muslim (Islamic)		illiterate	Housewife		Married		Monogamy	40	Famer		No formal education	5	Yes	Yes	Yes	Yes		3	1	1	0	0	No	2	No			I don’t remember				1	2016-01-09	2	Four and above	Health Center/Midwife		Yes	Yes	Yes	Yes
Control	Control arm	Sissala East	Sakai	19	19	Sissala		Muslim (Islamic)		Secondary	Famer		Married		Monogamy	26	Famer		Primary	2	Yes	Yes	No			1	0	0	0	0	No	0	No			No				0	2020-01-11	0	Four and above	Other (specify)		Yes	Yes	Yes	Yes
Control	Control arm	Sissala East	Sakai	29	22	Sissala		Muslim (Islamic)		Primary	Housewife		Married		Monogamy	34	Famer		No formal education	5	Yes	No				4	1	2	0	0	No	2	No			No				1	2018-01-06	3	Four and above	Health Center/Midwife		Yes	Yes	No	Yes
Control	Control arm	Sissala East	Nmanduonu	21	21	Sissala		Christianity		Secondary	Housewife		Married		Monogamy	27	Famer		Secondary	2	Yes	Yes	Yes	Yes		1	0	0	0	0	No	0	No			No				0	2020-01-11	0	Four and above	Other (specify)		Yes	Yes	Yes	Yes
Control	Control arm	Sissala East	Sakalu	41	31	Sissala		Muslim (Islamic)		illiterate	Famer		Married		Monogamy	48	Famer		No formal education	8	Yes	Yes	Yes	Yes		5	1	3	0	0	No	0	No			No				1	2016-01-01	4	Four and above	CHPS/CHO	CHO	Yes	Yes	No	Yes
Control	Control arm	Sissala East	Challu	27	20	Sissala		Muslim (Islamic)		illiterate	Housewife		Married		Monogamy	32	Famer		No formal education	3	Yes	Yes	Yes	Yes		2	0	1	0	0	No	0	No			No				1	2016-01-04	1	Four and above	CHPS/CHO	CHO	Yes	No	No	Yes
Control	Control arm	Sissala East	Sakai	20	20	Sissala		Muslim (Islamic)		Secondary	Housewife		Married		Monogamy	31	Employed		Tertiary	2	Yes	Yes	Yes	Yes		1	0	0	0	0	No	0	No			No				0	2020-01-11	0	Four and above	Health Center/Midwife		Yes	Yes	Yes	Yes
Control	Control arm	Sissala East	Nmanduonu	29	25	Sissala		Muslim (Islamic)		illiterate	Housewife		Married		Monogamy	32	Famer		Secondary	4	Yes	No				3	1	1	0	0	No	1	No			No				1	2017-01-07	2	Four and above	Health Center/Midwife		Yes	Yes	Yes	Yes
Control	Control arm	Sissala East	Kulfuo	26	22	Sissala		Muslim (Islamic)		Secondary	Famer		Married		Monogamy	33	Famer		Secondary	2	Yes	Yes	Yes	Yes		1	0	0	0	0	No	0	No			No				0	2020-01-11	0	Four and above	Health Center/Midwife		Yes	Yes	Yes	Yes
Control	Control arm	Sissala East	Jijen	18	18	Sissala		Muslim (Islamic)		Primary	Famer		Married		Monogamy	26	Famer		Primary	4	Yes	Yes	No			5	3	1	0	0	No	0	No			No				1	2015-01-12	4	Three	CHPS/CHO	CHO	Yes	Yes	No	Don’t know
Control	Control arm	Sissala East	Nmanduonu	40	24	Sissala		Muslim (Islamic)		illiterate	Housewife		Married		Ploygamy	60	Famer		No formal education	7	Yes	No				6	4	1	0	0	No	4	No			No				1	2015-01-02	5	Four and above	Health Center/Midwife		Yes	No	No	Yes
Control	Control arm	Sissala East	Lilixi	39	24	Sissala		Muslim (Islamic)		Secondary	Housewife		Married		Monogamy	45	Employed		Tertiary	7	Yes	Yes	Yes	Yes		8	3	4	0	0	No	5	Yes	2	0	No				1	2016-01-09	7	Three	CHPS/CHO	CHPS	Yes	Yes	Yes	Yes
Control	Control arm	Sissala East	Challu	21	20	Sissala		Muslim (Islamic)		illiterate	Famer		Married		Monogamy	26	Famer		No formal education	5	No					1	0	0	0	0	No	0	No			No				0	2020-01-12	0	Four and above	CHPS/CHO	CHO	Yes	No	Yes	Yes
Control	Control arm	Sissala East	Sakai	24	24	Sissala		Muslim (Islamic)		Secondary	Other (specify)	Student	Married		Monogamy	37	Famer		Primary	5	Yes	No				1	0	0	0	0	No	0	No			No				0	2020-01-11	0	Three	Other (specify)		Yes	Yes	No	Yes
Control	Control arm	Sissala East	Kulfuo	20	20	Sissala		Muslim (Islamic)		Secondary	Famer		Married		Ploygamy	29	Famer		No formal education	3	Yes	Yes	Yes	Yes		2	1	0	0	0	No	0	No			No				1	2017-01-06	1	Four and above	Health Center/Midwife		Yes	Yes	Yes	Yes
Control	Control arm	Sissala East	Sakai	18	17	Kasem		Muslim (Islamic)		Primary	Housewife		Married		Ploygamy	28	Famer		No formal education	2	No					1	2	0	1	0	Yes	0	No			No				1	2018-01-10	1	Four and above	Health Center/Midwife		Yes	Yes	No	Yes
Control	Control arm	Sissala East	Lilixi	21	19	Sissala		Muslim (Islamic)		illiterate	Famer		Married		Monogamy	32	Famer		No formal education	2	No					1	0	0	0	0	No	0	No			No				0	2020-01-12	0	Four and above	Other (specify)		Yes	No	No	Yes
Control	Control arm	Sissala East	Lilixi	31	22	Sissala		Muslim (Islamic)		illiterate	Famer		Married		Ploygamy	39	Famer		Primary	5	No					3	1	1	0	0	No	0	No			No				1	2015-01-09	2	Three	CHPS/CHO	CHO	Yes	Yes	No	Yes
Control	Control arm	Sissala East	Challu	31	24	Sissala		Muslim (Islamic)		illiterate	Famer		Married		Monogamy	35	Famer		No formal education	3	Yes	Yes	Yes	Yes		2	1	0	0	0	No	1	No			No				1	2014-01-12	1	Four and above	Health Center/Midwife		Yes	Yes	No	Yes
Control	Control arm	Sissala East	Lilixi	31	21	Sissala		Muslim (Islamic)		illiterate	Famer		Married		Monogamy	38	Famer		No formal education	6	Yes	No				4	2	1	0	0	No	0	No			No				1	2017-01-06	3	Four and above	CHPS/CHO	CHO	Yes	Yes	No	Don’t know
Control	Control arm	Sissala East	Nmanduonu	29	22	Sissala		Muslim (Islamic)		illiterate	Famer		Married		Ploygamy	35	Famer		No formal education	5	Yes	Yes	Yes	Yes		4	2	1	0	0	No	2	No			No				1	2015-01-03	3	Four and above	Health Center/Midwife		No	Yes	No	Yes
Control	Control arm	Sissala East	Pieng	21	21	Sissala		Muslim (Islamic)		Secondary	Famer		Married		Monogamy	27	Famer		No formal education	4	Yes	Yes	Yes	Yes		2	0	1	0	0	No	0	No			No				1	2016-01-07	1	Three	CHPS/CHO	CHO	Yes	No	Yes	Yes
Control	Control arm	Sissala East	Kulfuo	35	30	Sissala		Muslim (Islamic)		illiterate	Famer		Married		Ploygamy	37	Trader		No formal education	5	Yes	No				5	2	2	1	0	Yes	2	No			No				1	2016-01-01	4	Four and above	Health Center/Midwife		Yes	Yes	No	Yes
Control	Control arm	Sissala East	Sakalu	28	22	Sissala		Muslim (Islamic)		illiterate	Famer		Married		Monogamy	36	Famer		No formal education	5	Yes	No				2	0	1	0	0	No	0	No			No				1	2016-01-12	1	Three	CHPS/CHO	CHO	No	No	No	Yes
Control	Control arm	Sissala East	Sakai	20	20	Sissala		Muslim (Islamic)		Secondary	Housewife		Married		Monogamy	28	Famer		No formal education	2	Yes	Yes	Yes	Yes		1	0	0	0	0	No	0	No			No				0	2020-01-11	0	Four and above	Health Center/Midwife		Yes	Yes	Yes	Yes
Control	Control arm	Sissala East	Pieng	34	24	Sissala		Muslim (Islamic)		illiterate	Famer		Married		Ploygamy	40	Famer		Primary	9	No					2	0	1	0	0	No	0	No			No				1	2019-01-07	1	Four and above	CHPS/CHO	CHO	Yes	Yes	Yes	Yes
Control	Control arm	Sissala East	Sentie	20	20	Sissala		Muslim (Islamic)		illiterate	Famer		Married		Monogamy	25	Famer		Primary	3	Yes	Yes	No			1	0	0	0	0	No	0	No			No				0	2020-01-11	0	Four and above	Other (specify)		Yes	Yes	No	Yes
Control	Control arm	Sissala East	Pieng	36	24	Sissala		Muslim (Islamic)		illiterate	Housewife		Married		Ploygamy	45	Famer		Primary	8	Yes	Yes	Yes	Yes		2	1	0	0	0	No	0	No			No				1	2017-01-09	1	Four and above	CHPS/CHO	CHO	Yes	Yes	No	Yes
Control	Control arm	Sissala East	Kulfuo	35	30	Sissala		Muslim (Islamic)		illiterate	Famer		Married		Ploygamy	37	Trader		No formal education	5	Yes	No				5	2	2	1	0	Yes	2	No			No				1	2016-01-01	4	Four and above	Health Center/Midwife		Yes	Yes	No	Yes
Control	Control arm	Sissala East	Nmanduonu	34	28	Sissala		Muslim (Islamic)		illiterate	Housewife		Married		Monogamy	35	Famer		No formal education	5	Yes	No				4	1	2	0	0	No	0	No			No				1	2015-01-06	3	Four and above	Health Center/Midwife		Yes	Yes	No	Yes
Control	Control arm	Sissala East	Nmanduonu	37	24	Sissala		Muslim (Islamic)		illiterate	Housewife		Married		Monogamy	38	Famer		No formal education	6	Yes	Yes	Yes	Yes		4	2	1	0	0	No	0	No			No				1	2018-01-03	3	Four and above	Health Center/Midwife		Yes	Yes	No	Yes
Control	Control arm	Sissala East	Nmanduonu	35	24	Sissala		Muslim (Islamic)		illiterate	Famer		Married		Monogamy	42	Famer		No formal education	8	Yes	Yes	Yes	No		4	3	0	0	0	No	0	No			No				1	2016-01-10	3	Four and above	Health Center/Midwife		No	Yes	No	Yes
Control	Control arm	Sissala East	Challu	23	23	Sissala		Muslim (Islamic)		Primary	Housewife		Married		Monogamy	28	Famer		Primary	4	Yes	Yes	Yes	Yes		1	0	0	0	0	No	0	No			No				0	2020-01-11	0	Three	CHPS/CHO	First pregnancy	No	No	No	Yes
Control	Control arm	Sissala East	Challu	21	21	Sissala		Muslim (Islamic)		Secondary	Famer		Married		Monogamy	26	Famer		No formal education	5	Yes	Yes	Yes	Yes		1	0	0	0	0	No	0	No			No				0	2020-01-11	0	Four and above	Health Center/Midwife		Yes	Yes	Yes	Yes
Control	Control arm	Sissala East	Sakai	40	27	Sissala		Muslim (Islamic)		illiterate	Famer		Married		Ploygamy	45	Famer		Secondary	9	Yes	No				7	1	5	0	0	No	5	No			No				1	2016-01-09	6	Four and above	Health Center/Midwife		Yes	Yes	Yes	Yes
Control	Control arm	Sissala East	Sakalu	20	20	Sissala		Muslim (Islamic)		Primary	Famer		Married		Monogamy	25	Famer		Primary	4	Yes	No				3	0	2	0	0	No	0	No			No				1	2017-01-08	1	Four and above	CHPS/CHO	CHO	Yes	No	No	Yes
Control	Control arm	Sissala East	Sentie	34	30	Sissala		Muslim (Islamic)		illiterate	Famer		Married		Monogamy	35	Famer		Primary	7	No					5	2	2	0	0	No	1	Yes	3	0	No				1	2016-01-05	4	Four and above	CHPS/CHO	CHO	Yes	Yes	No	Yes
Control	Control arm	Sissala East	Sakai	22	22	Sissala		Muslim (Islamic)		illiterate	Trader		Married		Ploygamy	45	Other (specify)	Driver	Secondary	5	Yes	Yes	Yes	Yes		1	0	0	0	0	No	0	No			No				0	2020-01-11	0	Four and above	Health Center/Midwife		Yes	Yes	No	Yes
Control	Control arm	Sissala East	Pieng	18	18	Sissala		Muslim (Islamic)		Primary	Famer		Married		Monogamy	23	Famer		No formal education	3	Yes	Yes	Yes	Yes		1	0	0	0	0	No	0	No			No				0	2020-01-11	0	Four and above	Other (specify)		Yes	Yes	No	Yes
Control	Control arm	Sissala East	Sentie	31	28	Sissala		Muslim (Islamic)		illiterate	Famer		Married		Monogamy	35	Famer		No formal education	5	Yes	Yes	Yes	Yes		5	1	1	2	0	Yes	1	No			No				1	2015-01-08	2	Four and above	CHPS/CHO	CHO	Yes	Yes	No	Yes
Control	Control arm	Sissala East	Pieng	32	25	Sissala		Muslim (Islamic)		illiterate	Famer		Married		Monogamy	35	Famer		No formal education	5	Yes	Yes	Yes	Yes		4	0	3	0	0	No	1	Yes	2	0	No				1	2016-01-05	3	Four and above	CHPS/CHO	CHO	Yes	Yes	No	Yes
Control	Control arm	Sissala East	Sakalu	20	20	Sissala		Muslim (Islamic)		Primary	Famer		Married		Monogamy	25	Famer		Primary	7	Yes	Yes	Yes	No		1	0	0	0	0	No	0	No			No				0	2020-01-12	0	Four and above	CHPS/CHO	CHO	No	Yes	No	Yes
Control	Control arm	Sissala East	Sentie	41	22	Sissala		Muslim (Islamic)		illiterate	Famer		Married		Monogamy	48	Famer		No formal education	3	Yes	Yes	Yes	Yes		6	3	2	0	0	No	2	No			No				1	2016-01-04	5	Three	CHPS/CHO	CHO	No	No	No	Yes
Control	Control arm	Sissala East	Challu	21	21	Sissala		Muslim (Islamic)		Primary	Famer		Married		Monogamy	27	Famer		Secondary	5	Yes	Yes	Yes	Yes		1	0	0	0	0	No	0	No			No				0	2020-01-12	0	Four and above	CHPS/CHO	CHO	Yes	No	No	Yes
Control	Control arm	Sissala East	Sakai	21	21	Sissala		Muslim (Islamic)		Primary	Trader		Married		Ploygamy	38	Trader		Secondary	3	Yes	Yes	Yes	Yes		2	1	0	0	0	No	0	No			No				1	2019-01-09	1	Four and above	Health Center/Midwife		Yes	Yes	No	Yes
Control	Control arm	Sissala East	Sentie	20	20	Sissala		Muslim (Islamic)		Primary	Famer		Married		Ploygamy	31	Famer		No formal education	6	Yes	Yes	No			2	0	1	0	0	No	0	No			No				1	2015-01-10	1	Four and above	CHPS/CHO	CHO	Yes	Yes	No	Don’t know
Control	Control arm	Sissala East	Kulfuo	39	23	Sissala		Muslim (Islamic)		Primary	Famer		Married		Ploygamy	40	Famer		No formal education	6	No					5	1	3	0	0	No	2	No			No				1	2015-01-05	4	Four and above	Health Center/Midwife		Yes	Yes	No	Yes
Control	Control arm	Sissala East	Sakalu	20	20	Sissala		Muslim (Islamic)		illiterate	Famer		Married		Monogamy	26	Famer		No formal education	5	Yes	Yes	No			1	0	0	0	0	No	0	No			No				0	2020-01-12	0	Four and above	CHPS/CHO	CHO	No	No	No	Yes
Control	Control arm	Sissala East	Sakai	22	22	Sissala		Muslim (Islamic)		illiterate	Famer		Married		Monogamy	25	Famer		No formal education	5	Yes	Yes	No			1	0	0	0	0	No	0	No			No				0	2020-01-12	0	Four and above	Health Center/Midwife		Yes	Yes	No	Yes
Control	Control arm	Sissala East	Kulfuo	21	21	Sissala		Muslim (Islamic)		Secondary	Famer		Married		Monogamy	25	Famer		No formal education	8	Yes	Yes	Yes	Yes		2	1	0	0	0	No	1	No			No				1	2017-01-07	1	Four and above	Health Center/Midwife		Yes	Yes	No	Yes
Control	Control arm	Sissala East	Sakai	21	21	Sissala		Muslim (Islamic)		illiterate	Famer		Married		Monogamy	25	Famer		No formal education	3	Yes	Yes	Yes	Yes		1	0	0	0	0	No	0	No			No				0	2020-01-12	0	Four and above	Health Center/Midwife		Yes	Yes	No	Yes
Control	Control arm	Sissala East	Sakai	39	30	Sissala		Muslim (Islamic)		illiterate	Famer		Married		Monogamy	45	Famer		No formal education	8	No					5	3	1	0	0	No	4	No			No				1	2016-01-06	4	Four and above	Health Center/Midwife		Yes	Yes	No	Yes
Control	Control arm	Sissala East	Sakai	29	27	Sissala		Muslim (Islamic)		Primary	Housewife		Married		Ploygamy	35	Famer		No formal education	10	Yes	Yes	No			4	3	0	0	0	No	1	No			No				1	2017-01-03	3	Four and above	Health Center/Midwife		Yes	Yes	Yes	Yes
Control	Control arm	Sissala East	Challu	19	19	Sissala		Muslim (Islamic)		Secondary	Famer		Married		Ploygamy	30	Famer		No formal education	8	Yes	Yes	Yes	Yes		1	0	0	0	0	No	0	No			No				0	2020-01-11	0	Four and above	Other (specify)		No	No	Yes	Yes
Control	Control arm	Sissala East	Sakalu	20	20	Sissala		Muslim (Islamic)		illiterate	Famer		Married		Monogamy	27	Famer		No formal education	7	Yes	Yes	Yes	Yes		1	0	0	0	0	No	0	No			No				0	2020-01-12	0	Four and above	CHPS/CHO	CHO	No	Yes	No	Yes
Control	Control arm	Sissala East	Bandei	30	27	Sissala		Muslim (Islamic)		Secondary	Famer		Married		Monogamy	45	Famer		Primary	5	Yes	Yes	Yes	Yes		2	1	0	0	0	No	0	No			No				1	2016-01-04	1	Four and above	CHPS/CHO	CHO	Yes	Yes	Yes	Yes
Control	Control arm	Sissala East	Sakai	24	24	Sissala		Muslim (Islamic)		Primary	Famer		Married		Ploygamy	32	Famer		Primary	9	Yes	Yes	Yes	No		3	1	1	0	0	No	1	Yes	1	0	No				1	2017-01-08	2	Four and above	Health Center/Midwife		Yes	Yes	Yes	Yes
Control	Control arm	Sissala East	Sentie	20	19	Sissala		Muslim (Islamic)		illiterate	Famer		Married		Ploygamy	30	Employed		Tertiary	3	Yes	No				7	2	4	0	0	No	2	Yes	4	0	No				1	2016-01-07	6	Three	CHPS/CHO	CHO	Yes	Yes	No	Don’t know
Control	Control arm	Sissala East	Challu	34	25	Sissala		Muslim (Islamic)		illiterate	Housewife		Married		Monogamy	42	Famer		No formal education	9	Yes	Yes	Yes	Yes		5	1	3	0	0	No	3	No			No				1	2017-01-02	4	Four and above	CHPS/CHO	CHO	Yes	No	No	Yes
Control	Control arm	Sissala East	Nmanduonu	21	21	Sissala		Christianity		Secondary	Housewife		Married		Monogamy	27	Famer		Secondary	2	Yes	Yes	Yes	Yes		1	0	0	0	0	No	0	No			No				0	2020-01-11	0	Four and above	Other (specify)		Yes	Yes	Yes	Yes
Control	Control arm	Sissala East	Sakai	41	32	Sissala		Muslim (Islamic)		illiterate	Famer		Married		Monogamy	70	Famer		No formal education	7	No					6	4	1	0	0	No	2	Yes	3	0	No				1	2018-01-08	5	Four and above	Health Center/Midwife		Yes	Yes	Yes	Don’t know
Control	Control arm	Sissala East	Sakai	21	21	Sissala		Muslim (Islamic)		Primary	Famer		Married		Ploygamy	28	Famer		No formal education	9	Yes	No				2	1	0	0	0	No	0	No			No				1	2017-01-05	1	Four and above	Health Center/Midwife		Yes	Yes	No	Yes
Control	Control arm	Sissala East	Sakai	24	24	Sissala		Muslim (Islamic)		illiterate	Famer		Married		Ploygamy	27	Famer		No formal education	7	Yes	Yes	Yes	Yes		4	2	1	0	0	No	1	No			No				1	2016-01-12	3	Four and above	Health Center/Midwife		Yes	Yes	No	Yes
Control	Control arm	Sissala East	Challu	22	22	Other (specify)		Muslim (Islamic)		illiterate	Housewife		Married		Ploygamy	35	Famer		No formal education	5	No					4	3	0	0	0	No	0	No			No				1	2016-01-12	3	Three	CHPS/CHO	CHO	No	No	No	Don’t know
Control	Control arm	Sissala East	Challu	31	31	Sissala		Muslim (Islamic)		illiterate	Housewife		Married		Monogamy	36	Famer		No formal education	6	Yes	Yes	Yes	No		5	3	1	8	0	Yes	0	No			No				1	2016-01-05	4	Four and above	CHPS/CHO	CHO	Yes	No	No	No
Control	Control arm	Sissala East	Sakai	18	18	Sissala		Muslim (Islamic)		Primary	Housewife		Married		Monogamy	23	Famer		No formal education	2	No					4	3	0	0	0	No	0	No			No				1	2015-01-11	3	Four and above	Health Center/Midwife		Yes	Yes	No	Don’t know
Control	Control arm	Sissala East	Challu	26	23	Sissala		Muslim (Islamic)		Primary	Trader		Married		Ploygamy	32	Famer		No formal education	5	Yes	Yes	Yes	Yes		1	0	0	0	0	No	0	No			No				0	2020-01-11	0	Four and above	Health Center/Midwife		Yes	Yes	No	Yes
Control	Control arm	Sissala East	Sakai	19	19	Sissala		Muslim (Islamic)		Primary	Famer		Married		Monogamy	23	Famer		Secondary	2	Yes	Yes	Yes	Yes		1	0	0	0	0	No	0	No			No				0	2020-01-11	0	Four and above	Other (specify)		Yes	Yes	No	Yes
Control	Control arm	Sissala East	Kuroboi	29	20	Sissala		Muslim (Islamic)		illiterate	Famer		Married		Ploygamy	34	Famer		No formal education	6	Yes	Yes	Yes	Yes		1	0	0	0	0	No	0	No			No				0	2020-01-12	0	Four and above	Other (specify)		Yes	No	No	Yes
Control	Control arm	Sissala East	Nmanduonu	37	25	Sissala		Muslim (Islamic)		illiterate	Housewife		Married		Ploygamy	40	Famer		Secondary	6	No					5	2	2	0	0	No	3	No			No				1	2017-01-09	4	Four and above	Health Center/Midwife		Yes	Yes	Yes	Yes
Control	Control arm	Sissala East	Pieng	32	25	Sissala		Muslim (Islamic)		illiterate	Famer		Married		Monogamy	35	Famer		No formal education	5	Yes	Yes	Yes	Yes		4	0	3	0	0	No	1	Yes	2	0	No				1	2016-01-05	3	Four and above	CHPS/CHO	CHO	Yes	Yes	No	Yes
Control	Control arm	Sissala East	Sakai	20	20	Sissala		Muslim (Islamic)		Primary	Housewife		Married		Monogamy	28	Famer		No formal education	5	Yes	Yes	Yes	Yes		3	0	1	0	1	Yes	0	No			No				1	2016-01-09	1	Four and above	Health Center/Midwife		Yes	Yes	Yes	Yes
Control	Control arm	Sissala East	Challu	30	25	Sissala		Muslim (Islamic)		illiterate	Famer		Married		Ploygamy	40	Famer		No formal education	5	Yes	Yes	Yes	Yes		3	1	0	0	1	Yes	0	Yes	0	1	No				1	2018-01-07	1	Four and above	CHPS/CHO	CHO	Yes	No	No	Don’t know
Control	Control arm	Sissala East	Nmanduonu	24	24	Sissala		Muslim (Islamic)		Secondary	Famer		Married		Monogamy	28	Famer		No formal education	2	Yes	No				1	0	0	0	0	No	0	No			No				0	2020-01-12	0	Four and above	Health Center/Midwife		Yes	Yes	Yes	Yes
Control	Control arm	Sissala East	Sakai	18	18	Sissala		Muslim (Islamic)		illiterate	Famer		Married		Monogamy	26	Famer		No formal education	5	Yes	Yes	No			1	0	0	0	0	No	0	No			No				0	2020-01-12	0	Four and above	Health Center/Midwife		Yes	Yes	Yes	Yes
Control	Control arm	Sissala East	Sakai	21	21	Sissala		Christianity		Primary	Housewife		Married		Monogamy	29	Famer		Secondary	7	Yes	Yes	Yes	Yes		3	1	1	0	0	No	1	No			No				1	2019-01-07	2	Four and above	Health Center/Midwife		Yes	Yes	No	Yes
Control	Control arm	Sissala East	Sakai	30	23	Sissala		Muslim (Islamic)		Primary	Trader		Married		Monogamy	35	Famer		Secondary	4	Yes	Yes	Yes	Yes		6	2	1	1	1	Yes	3	Yes	1	0	No				1	2012-01-07	2	Four and above	Health Center/Midwife		Yes	Yes	No	Yes
Control	Control arm	Sissala East	Challu	32	24	Sissala		Muslim (Islamic)		Primary	Famer		Married		Ploygamy	41	Famer		No formal education	7	Yes	No				5	2	2	0	0	No	2	No			No				1	2017-01-03	4	Four and above	CHPS/CHO	CHO	Yes	No	Yes	Yes
Control	Control arm	Sissala East	Sentie	18	18	Sissala		Muslim (Islamic)		Primary	Famer		Not married		Monogamy	26	Trader		Secondary	6	Yes	Yes	Yes	Yes		2	1	0	0	0	No	0	No			No				1	2017-01-12	1	Four and above	CHPS/CHO	CHO	Yes	Yes	No	Yes
Control	Control arm	Sissala East	Kulfuo	29	21	Sissala		Muslim (Islamic)		Primary	Famer		Married		Ploygamy	35	Famer		No formal education	3	No					2	0	1	0	0	No	0	No			No				1	2016-01-01	1	Four and above	Health Center/Midwife		Yes	Yes	No	Yes
Control	Control arm	Sissala East	Kulfuo	20	20	Sissala		Muslim (Islamic)		Secondary	Famer		Married		Ploygamy	29	Famer		No formal education	3	Yes	Yes	Yes	Yes		2	1	0	0	0	No	0	No			No				1	2017-01-06	1	Four and above	Health Center/Midwife		Yes	Yes	Yes	Yes
Control	Control arm	Sissala East	Sakai	20	20	Sissala		Muslim (Islamic)		Primary	Famer		Married		Monogamy	27	Famer		Primary	3	Yes	Yes	No			2	0	1	0	0	No	0	No			No				1	2016-01-05	1	Four and above	Health Center/Midwife		Yes	Yes	No	Yes
Control	Control arm	Sissala East	Pieng	29	23	Sissala		Muslim (Islamic)		illiterate	Famer		Married		Monogamy	35	Famer		No formal education	5	Yes	No				6	2	1	0	2	Yes	2	Yes	3	0	No				1	2015-01-05	5	Four and above	Health Center/Midwife		Yes	Yes	No	Yes
Control	Control arm	Sissala East	Challu	20	20	Sissala		Muslim (Islamic)		Primary	Famer		Married		Ploygamy	35	Famer		Primary	6	Yes	Yes	Yes	Yes		1	0	0	0	0	No	0	No			No				0	2020-01-11	0	Four and above	Health Center/Midwife		Yes	Yes	No	Yes
Control	Control arm	Sissala East	Kulfuo	29	24	Sissala		Muslim (Islamic)		Primary	Famer		Married		Monogamy	33	Famer		No formal education	5	No					3	2	0	0	0	No	0	Yes	2	0	No				1	2015-01-07	2	Four and above	Health Center/Midwife		Yes	Yes	No	Yes
Control	Control arm	Sissala East	Sentie	21	21	Sissala		Muslim (Islamic)		Primary	Famer		Married		Monogamy	26	Famer		Primary	5	Yes	Yes	Yes	Yes		1	0	0	0	0	No	0	No			No				0	2020-01-11	0	Four and above	CHPS/CHO	CHO	No	No	No	Yes
Control	Control arm	Sissala East	Challu	35	25	Sissala		Muslim (Islamic)		Secondary	Famer		Married		Monogamy	37	Famer		No formal education	6	Yes	Yes	Yes	Yes		5	1	3	0	0	No	1	No			No				2	2016-01-02	4	Four and above	CHPS/CHO	CHO	Yes	Yes	Yes	Yes
Control	Control arm	Sissala East	Sakai	21	21	Sissala		Muslim (Islamic)		Primary	Trader		Married		Ploygamy	38	Trader		Secondary	3	Yes	Yes	Yes	Yes		2	1	0	0	0	No	0	No			No				1	2019-01-09	1	Four and above	Health Center/Midwife		Yes	Yes	No	Yes
Control	Control arm	Sissala East	Lilixi	27	22	Sissala		Muslim (Islamic)		illiterate	Housewife		Married		Monogamy	27	Employed		Tertiary	4	Yes	No				3	2	0	0	0	No	0	No			No				1	2016-01-09	2	Four and above	CHPS/CHO	CHO	No	No	No	Yes
Control	Control arm	Sissala East	Sakai	37	25	Sissala		Muslim (Islamic)		illiterate	Famer		Married		Monogamy	48	Famer		No formal education	6	No					7	4	0	1	1	Yes	2	No			No				1	2015-01-10	5	Four and above	Health Center/Midwife		Yes	Yes	No	Yes
Control	Control arm	Sissala East	Challu	27	20	Sissala		Muslim (Islamic)		illiterate	Housewife		Married		Monogamy	32	Famer		No formal education	3	Yes	Yes	Yes	Yes		2	0	1	0	0	No	0	No			No				1	2016-01-04	1	Four and above	CHPS/CHO	CHO	Yes	No	No	Yes
Control	Control arm	Sissala East	Sakai	37	25	Sissala		Muslim (Islamic)		illiterate	Famer		Married		Monogamy	48	Famer		No formal education	6	No					7	4	0	1	1	Yes	2	No			No				1	2015-01-10	5	Four and above	Health Center/Midwife		Yes	Yes	No	Yes
Control	Control arm	Sissala East	Challu	20	20	Sissala		Muslim (Islamic)		Primary	Famer		Married		Monogamy	23	Famer		No formal education	2	Yes	Yes	Yes	Yes		1	0	0	0	0	No	0	No			I don’t remember				0	2020-01-11	0	Four and above	CHPS/CHO	N/A	No	No	No	Yes
Control	Control arm	Sissala East	Kulfuo	20	20	Sissala		Muslim (Islamic)		Secondary	Famer		Married		Ploygamy	29	Famer		No formal education	3	Yes	Yes	Yes	Yes		2	1	0	0	0	No	0	No			No				1	2017-01-06	1	Four and above	Health Center/Midwife		Yes	Yes	Yes	Yes
Control	Control arm	Sissala East	Nmanduonu	21	21	Sissala		Muslim (Islamic)		Secondary	Trader		Married		Ploygamy	45	Famer		No formal education	2	Yes	Yes	Yes	Yes		1	0	0	0	0	No	0	No			No				0	2020-01-12	0	Four and above	Health Center/Midwife		Yes	Yes	Yes	Yes
Control	Control arm	Sissala East	Sakai	22	21	Sissala		Muslim (Islamic)		Primary	Famer		Married		Monogamy	25	Famer		Primary	6	Yes	No				2	1	0	0	0	No	0	No			No				1	2016-01-06	1	Four and above	Health Center/Midwife		Yes	Yes	Yes	Yes
Control	Control arm	Sissala East	Challu	37	19	Sissala		Muslim (Islamic)		illiterate	Famer		Married		Ploygamy	42	Famer		No formal education	8	Yes	Yes	Yes	Yes		6	4	1	0	0	No	4	No			No				1	2015-01-02	5	Four and above	CHPS/CHO	CHO	Yes	Yes	No	Yes
Control	Control arm	Sissala East	Kulfuo	39	25	Sissala		Muslim (Islamic)		Primary	Famer		Married		Ploygamy	45	Famer		No formal education	8	No					7	3	3	0	0	No	2	No			No				1	2015-01-07	6	Four and above	Health Center/Midwife		Yes	Yes	No	Yes
Control	Control arm	Sissala East	Sentie	19	19	Sissala		Muslim (Islamic)		illiterate	Famer		Married		Monogamy	25	Famer		Primary	6	Yes	Yes	No			1	0	0	0	0	No	0	No			No				0	2020-01-11	0	Four and above	CHPS/CHO	CHO	Yes	Yes	No	Yes
Control	Control arm	Sissala East	Sakai	40	28	Sissala		Muslim (Islamic)		illiterate	Famer		Married		Ploygamy	48	Famer		No formal education	8	No					5	1	3	0	0	No	3	No			No				1	2015-01-10	4	Three	Health Center/Midwife		No	Yes	No	Yes
Control	Control arm	Sissala East	Pieng	21	21	Sissala		Muslim (Islamic)		Primary	Famer		Married		Monogamy	25	Famer		No formal education	3	No					1	0	0	0	0	No	0	Yes	0	0	No				0	2020-01-11	0	Four and above	Other (specify)		Yes	Yes	No	Yes
Control	Control arm	Sissala East	Nmanduonu	37	24	Sissala		Muslim (Islamic)		illiterate	Housewife		Married		Monogamy	38	Famer		No formal education	6	Yes	Yes	Yes	Yes		4	2	1	0	0	No	0	No			No				1	2018-01-03	3	Four and above	Health Center/Midwife		Yes	Yes	No	Yes
Control	Control arm	Sissala East	Kulfuo	18	18	Sissala		Muslim (Islamic)		Secondary	Famer		Married		Monogamy	26	Famer		Secondary	7	Yes	Yes	Yes	Yes		1	0	0	0	0	No	0	No			No				0	2020-01-11	0	Four and above	Other (specify)		Yes	Yes	Yes	Yes
Control	Control arm	Sissala East	Kulfuo	39	25	Sissala		Muslim (Islamic)		Primary	Famer		Married		Ploygamy	45	Famer		No formal education	8	No					7	3	3	0	0	No	2	No			No				1	2015-01-07	6	Four and above	Health Center/Midwife		Yes	Yes	No	Yes
Control	Control arm	Sissala East	Sakai	18	18	Sissala		Muslim (Islamic)		Primary	Housewife		Married		Monogamy	23	Famer		No formal education	2	No					4	3	0	0	0	No	0	No			No				1	2015-01-11	3	Four and above	Health Center/Midwife		Yes	Yes	No	Don’t know
Control	Control arm	Sissala East	Sentie	24	24	Sissala		Muslim (Islamic)		illiterate	Famer		Married		Monogamy	28	Famer		Primary	5	Yes	Yes	Yes	Yes		2	1	0	0	0	No	0	No			No				1	2016-01-04	1	Four and above	CHPS/CHO	CHO	Yes	No	No	Yes
Control	Control arm	Sissala East	Sentie	19	19	Sissala		Muslim (Islamic)		illiterate	Famer		Married		Monogamy	25	Famer		Primary	6	Yes	Yes	No			1	0	0	0	0	No	0	No			No				0	2020-01-11	0	Four and above	CHPS/CHO	CHO	Yes	Yes	No	Yes
Control	Control arm	Sissala East	Sakai	27	27	Sissala		Muslim (Islamic)		Primary	Famer		Married		Ploygamy	35	Trader		No formal education	6	Yes	Yes	No			3	0	2	0	0	No	0	No			No				1	2016-01-04	1	Four and above	CHPS/CHO	CHO	Yes	No	Yes	Yes
Control	Control arm	Sissala East	Lilixi	29	28	Other (specify)	Akan	Christianity		Tertiary	Employed		Married		Monogamy	32	Employed		Tertiary	2	Yes	Yes	Yes	Yes		1	0	0	0	0	No	0	No			No				0	2020-01-12	0	One	Other (specify)		Yes	Yes	Yes	Yes
Control	Control arm	Sissala East	Challu	26	21	Sissala		Muslim (Islamic)		illiterate	Famer		Married		Monogamy	31	Famer		No formal education	5	No					3	0	2	0	0	No	0	No			No				1	2016-01-02	2	Four and above	CHPS/CHO	CHO	Yes	Yes	Yes	Yes
Control	Control arm	Sissala East	Challu	18	18	Sissala		Muslim (Islamic)		Primary	Housewife		Married		Monogamy	27	Trader		Secondary	6	Yes	Yes	Yes	Yes		1	0	0	0	0	No	0	No			No				0	2020-01-12	0	Four and above	CHPS/CHO	CHO	Yes	No	No	Yes
Control	Control arm	Sissala East	Challu	34	25	Sissala		Muslim (Islamic)		illiterate	Housewife		Married		Monogamy	42	Famer		No formal education	9	Yes	Yes	Yes	Yes		5	1	3	0	0	No	3	No			No				1	2017-01-02	4	Four and above	CHPS/CHO	CHO	Yes	No	No	Yes
Control	Control arm	Sissala East	Sakai	22	21	Sissala		Muslim (Islamic)		Primary	Famer		Married		Monogamy	25	Famer		Primary	6	Yes	No				2	1	0	0	0	No	0	No			No				1	2016-01-06	1	Four and above	Health Center/Midwife		Yes	Yes	Yes	Yes
Control	Control arm	Sissala East	Challu	40	24	Sissala		Muslim (Islamic)		illiterate	Famer		Married		Ploygamy	52	Famer		No formal education	9	Yes	Yes	Yes	Yes		5	2	2	0	0	No	1	No			No				1	2015-01-12	4	Four and above	CHPS/CHO	CHO	Yes	Yes	No	Yes
Control	Control arm	Sissala East	Sentie	41	22	Sissala		Muslim (Islamic)		illiterate	Famer		Married		Monogamy	48	Famer		No formal education	3	Yes	Yes	Yes	Yes		6	3	2	0	0	No	2	No			No				1	2016-01-04	5	Three	CHPS/CHO	CHO	No	No	No	Yes
Control	Control arm	Sissala East	Nmanduonu	29	25	Sissala		Muslim (Islamic)		illiterate	Housewife		Married		Monogamy	32	Famer		Secondary	4	Yes	No				3	1	1	0	0	No	1	No			No				1	2017-01-07	2	Four and above	Health Center/Midwife		Yes	Yes	Yes	Yes
Control	Control arm	Sissala East	Pieng	34	23	Sissala		Muslim (Islamic)		illiterate	Famer		Married		Ploygamy	40	Trader		No formal education	9	Yes	Yes	Yes	Yes		2	0	1	0	0	No	0	Yes	1	0	No				1	2016-01-07	1	Four and above	Health Center/Midwife		Yes	Yes	No	Yes
Control	Control arm	Sissala East	Pieng	18	18	Sissala		Muslim (Islamic)		Primary	Famer		Married		Monogamy	26	Famer		Primary	5	Yes	Yes	No			1	0	0	0	0	No	0	No			No				0	2020-01-11	0	Four and above	Other (specify)		Yes	No	Yes	Don’t know
Control	Control arm	Sissala East	Sentie	26	26	Sissala		Muslim (Islamic)		illiterate	Famer		Married		Monogamy	29	Famer		Primary	6	Yes	Yes	No			3	1	1	0	0	No	0	No			No				1	2016-01-08	2	Four and above	CHPS/CHO	CHO	Yes	Yes	Yes	Yes
Control	Control arm	Sissala East	Pieng	36	24	Sissala		Muslim (Islamic)		illiterate	Housewife		Married		Ploygamy	45	Famer		Primary	8	Yes	Yes	Yes	Yes		2	1	0	0	0	No	0	No			No				1	2017-01-09	1	Four and above	CHPS/CHO	CHO	Yes	Yes	No	Yes
Control	Control arm	Sissala East	Pieng	21	21	Sissala		Muslim (Islamic)		Secondary	Famer		Married		Monogamy	27	Famer		No formal education	4	Yes	Yes	Yes	Yes		2	0	1	0	0	No	0	No			No				1	2016-01-07	1	Three	CHPS/CHO	CHO	Yes	No	Yes	Yes
Control	Control arm	Sissala East	Sakai	25	22	Sissala		Muslim (Islamic)		illiterate	Famer		Married		Monogamy	27	Famer		No formal education	5	No					1	0	0	0	0	No	0	No			No				0	2020-01-12	0	Four and above	Health Center/Midwife		Yes	Yes	No	Yes
Control	Control arm	Sissala East	Sakai	20	20	Sissala		Muslim (Islamic)		Secondary	Housewife		Married		Monogamy	31	Employed		Tertiary	2	Yes	Yes	Yes	Yes		1	0	0	0	0	No	0	No			No				0	2020-01-11	0	Four and above	Health Center/Midwife		Yes	Yes	Yes	Yes
Control	Control arm	Sissala East	Pieng	19	19	Sissala		Muslim (Islamic)		Primary	Famer		Married		Monogamy	23	Famer		No formal education	7	Yes	No				1	0	0	0	0	No	0	No			No				0	2020-01-11	0	Four and above	Other (specify)		Yes	Yes	No	Yes
Control	Control arm	Sissala East	Pieng	21	21	Sissala		Muslim (Islamic)		Primary	Famer		Married		Monogamy	25	Famer		No formal education	3	No					1	0	0	0	0	No	0	Yes	0	0	No				0	2020-01-11	0	Four and above	Other (specify)		Yes	Yes	No	Yes
Control	Control arm	Sissala East	Lilixi	37	20	Sissala		Muslim (Islamic)		illiterate	Famer		Married		Ploygamy	40	Famer		No formal education	8	Yes	No				5	1	3	0	0	No	0	No			No				1	2016-01-01	4	Three	CHPS/CHO	CHO	Yes	No	Yes	Yes
Control	Control arm	Sissala East	Lilixi	19	19	Sissala		Muslim (Islamic)		Secondary	Housewife		Not married		Monogamy	25	Famer		No formal education	5	No					1	0	0	0	0	No	0	No			No				0	2020-01-12	0	Three	CHPS/CHO	CHO	Yes	Yes	No	Don’t know
Control	Control arm	Sissala East	Challu	27	19	Sissala		Muslim (Islamic)		Primary	Famer		Married		Ploygamy	33	Famer		No formal education	6	Yes	Yes	No			1	0	0	0	0	No	0	No			No				0	2020-01-12	0	Four and above	Other (specify)		Yes	No	No	Yes
Control	Control arm	Sissala East	Sentie	21	21	Sissala		Muslim (Islamic)		Primary	Famer		Married		Monogamy	24	Famer		No formal education	4	Yes	Yes	Yes	Yes		1	0	0	0	0	No	0	No			No				0	2020-01-11	0	Four and above	CHPS/CHO	Never delivered	Yes	No	No	Yes
Control	Control arm	Sissala East	Sakai	23	23	Sissala		Muslim (Islamic)		Primary	Housewife		Married		Monogamy	30	Employed		Tertiary	2	Yes	Yes	Yes	Yes		1	0	0	0	0	No	0	No			No				0	2020-01-12	0	Four and above	Health Center/Midwife		Yes	Yes	Yes	Yes
Control	Control arm	Sissala East	Kulfuo	20	20	Sissala		Muslim (Islamic)		Secondary	Famer		Married		Ploygamy	29	Famer		No formal education	3	Yes	Yes	Yes	Yes		2	1	0	0	0	No	0	No			No				1	2017-01-06	1	Four and above	Health Center/Midwife		Yes	Yes	Yes	Yes
Control	Control arm	Sissala East	Kulfuo	19	19	Sissala		Muslim (Islamic)		Secondary	Famer		Married		Monogamy	25	Famer		Secondary	2	Yes	Yes	Yes	Yes		1	0	0	0	0	No	0	No			No				0	2020-01-11	0	Four and above	Health Center/Midwife		Yes	Yes	Yes	Yes
Control	Control arm	Sissala East	Sakai	29	27	Sissala		Muslim (Islamic)		Primary	Housewife		Married		Ploygamy	35	Famer		No formal education	10	Yes	Yes	No			4	3	0	0	0	No	1	No			No				1	2017-01-03	3	Four and above	Health Center/Midwife		Yes	Yes	Yes	Yes
Control	Control arm	Sissala East	Pieng	18	18	Sissala		Muslim (Islamic)		Primary	Famer		Married		Monogamy	26	Famer		Primary	5	Yes	Yes	No			1	0	0	0	0	No	0	No			No				0	2020-01-11	0	Four and above	Other (specify)		Yes	No	Yes	Don’t know
Control	Control arm	Sissala East	Nmanduonu	37	24	Sissala		Muslim (Islamic)		illiterate	Housewife		Married		Monogamy	38	Famer		No formal education	6	Yes	Yes	Yes	Yes		4	2	1	0	0	No	0	No			No				1	2018-01-03	3	Four and above	Health Center/Midwife		Yes	Yes	No	Yes
Control	Control arm	Sissala East	Sakalu	18	18	Sissala		Muslim (Islamic)		Primary	Famer		Married		Monogamy	28	Famer		No formal education	2	Yes	No				1	0	0	0	0	No	0	No			No				0	2020-01-12	0	Four and above	CHPS/CHO	CHO	Yes	No	No	Yes
Control	Control arm	Sissala East	Lilixi	30	26	Sissala		Muslim (Islamic)		Secondary	Trader		Married		Monogamy	40	Famer		No formal education	7	Yes	Yes	No			6	2	3	0	0	No	4	No			No				1	2017-01-05	5	Four and above	CHPS/CHO	CHO	Yes	No	Yes	Yes
Control	Control arm	Sissala East	Sakai	23	17	Other (specify)		Muslim (Islamic)		illiterate	Famer		Married		Monogamy	32	Famer		No formal education	4	No					3	1	1	0	0	No	0	No			No				1	2017-01-04	2	Four and above	Health Center/Midwife		No	Yes	No	Yes
Control	Control arm	Sissala East	Sentie	20	20	Sissala		Muslim (Islamic)		illiterate	Famer		Married		Monogamy	26	Famer		No formal education	4	Yes	Yes	Yes	Yes		1	0	0	0	0	No	0	No			No				0	2020-01-11	0	Four and above	CHPS/CHO	Never delivered	Yes	Yes	No	Yes
Control	Control arm	Sissala East	Nmanduonu	24	24	Sissala		Muslim (Islamic)		Secondary	Famer		Married		Monogamy	28	Famer		No formal education	2	Yes	No				1	0	0	0	0	No	0	No			No				0	2020-01-12	0	Four and above	Health Center/Midwife		Yes	Yes	Yes	Yes
Control	Control arm	Sissala East	Sakai	22	22	Sissala		Muslim (Islamic)		illiterate	Trader		Married		Ploygamy	45	Other (specify)	Driver	Secondary	5	Yes	Yes	Yes	Yes		1	0	0	0	0	No	0	No			No				0	2020-01-11	0	Four and above	Health Center/Midwife		Yes	Yes	No	Yes
Control	Control arm	Sissala East	Challu	29	27	Sissala		Muslim (Islamic)		illiterate	Famer		Married		Monogamy	39	Trader		No formal education	7	Yes	Yes	Yes	Yes		4	1	2	0	0	No	1	No			No				1	2016-01-11	3	Four and above	CHPS/CHO	CHO	No	Yes	No	Yes
Control	Control arm	Sissala East	Sakai	34	28	Sissala		Muslim (Islamic)		illiterate	Famer		Married		Ploygamy	45	Famer		Primary	8	Yes	Yes	Yes	Yes		5	2	2	8	0	Yes	4	Yes	0	0	No				1	2017-01-07	4	Four and above	Health Center/Midwife		No	Yes	No	Yes
Control	Control arm	Sissala East	Sentie	25	24	Sissala		Muslim (Islamic)		Primary	Famer		Married		Monogamy	35	Trader		Primary	5	Yes	Yes	Yes	Yes		3	1	1	0	0	No	0	No			No				1	2017-01-08	2	Four and above	CHPS/CHO	CHO	Yes	No	No	Yes
Control	Control arm	Sissala East	Sentie	24	24	Sissala		Muslim (Islamic)		illiterate	Famer		Married		Monogamy	28	Famer		Primary	5	Yes	Yes	Yes	Yes		2	1	0	0	0	No	0	No			No				1	2016-01-04	1	Four and above	CHPS/CHO	CHO	Yes	No	No	Yes
Control	Control arm	Sissala East	Challu	20	20	Sissala		Muslim (Islamic)		illiterate	Famer		Married		Monogamy	26	Famer		No formal education	5	Yes	Yes	No			1	0	0	0	0	No	0	No			No				0	2020-01-12	0	Four and above	CHPS/CHO	CHO	Yes	No	Yes	Don’t know
Control	Control arm	Sissala East	Sakai	23	23	Sissala		Muslim (Islamic)		illiterate	Housewife		Married		Monogamy	26	Famer		No formal education	5	No					2	0	1	0	0	No	0	No			No				1	2016-01-05	1	Four and above	Health Center/Midwife		Yes	Yes	No	Yes
Control	Control arm	Sissala East	Pieng	23	20	Sissala		Muslim (Islamic)		Primary	Famer		Married		Monogamy	30	Famer		Primary	3	Yes	Yes	Yes	Yes		2	0	1	0	0	No	0	No			No				1	2016-01-06	1	Four and above	Health Center/Midwife		Yes	No	No	Yes
Control	Control arm	Sissala East	Bandei	28	20	Sissala		Muslim (Islamic)		illiterate	Famer		Married		Ploygamy	35	Famer		No formal education	6	Yes	Yes	No			4	2	1	0	0	No	3	No			I don’t remember				1	2015-01-08	3	Four and above	CHPS/CHO	CHO	Yes	No	Yes	Yes
Control	Control arm	Sissala East	Sentie	25	24	Sissala		Muslim (Islamic)		Primary	Famer		Married		Monogamy	35	Trader		Primary	5	Yes	Yes	Yes	Yes		3	1	1	0	0	No	0	No			No				1	2017-01-08	2	Four and above	CHPS/CHO	CHO	Yes	No	No	Yes
Control	Control arm	Sissala East	Sakai	23	23	Sissala		Muslim (Islamic)		Secondary	Housewife		Married		Monogamy	40	Famer		Primary	4	No					3	1	1	0	0	No	0	No			No				1	2016-01-06	2	Four and above	Health Center/Midwife		Yes	Yes	Yes	Yes
Control	Control arm	Sissala East	Sakai	23	17	Other (specify)		Muslim (Islamic)		illiterate	Famer		Married		Monogamy	32	Famer		No formal education	4	No					3	1	1	0	0	No	0	No			No				1	2017-01-07	2	Four and above	Health Center/Midwife		Yes	Yes	Yes	Don’t know
Control	Control arm	Sissala East	Sakai	34	24	Sissala		Traditional		illiterate	Housewife		Married		Monogamy	40	Famer		No formal education	4	No					2	0	1	0	0	No	0	No			No				1	2016-01-05	1	Four and above	Health Center/Midwife		Yes	Yes	No	Yes
Control	Control arm	Sissala East	Sakai	30	20	Sissala		Muslim (Islamic)		illiterate	Famer		Married		Ploygamy	35	Famer		Primary	7	Yes	No				5	0	4	0	0	No	3	No			No				1	2015-01-08	4	Four and above	Health Center/Midwife		No	Yes	No	Yes
Control	Control arm	Sissala East	Kulfuo	28	22	Sissala		Muslim (Islamic)		Secondary	Famer		Married		Monogamy	38	Trader		Tertiary	2	Yes	Yes	Yes	Yes		1	0	0	0	0	No	0	No			No				0	2020-01-11	0	Four and above	Other (specify)		Yes	Yes	Yes	Yes
Control	Control arm	Sissala East	Nmaneuonu	32	22	Sissala		Muslim (Islamic)		Primary	Housewife		Married		Ploygamy	41	Famer		No formal education	4	Yes	Yes	No			3	1	1	0	0	No	2	No			No				1	2017-01-02	2	Four and above	Health Center/Midwife		Yes	No	No	Yes
Control	Control arm	Sissala East	Pieng	18	18	Sissala		Muslim (Islamic)		Primary	Famer		Married		Monogamy	25	Famer		Secondary	3	Yes	Yes	Yes	Yes		1	0	0	0	0	No	0	No			No				0	2020-01-11	0	Four and above	CHPS/CHO	CHO	Yes	Yes	No	Don’t know
Control	Control arm	Sissala East	Challu	33	23	Sissala		Muslim (Islamic)		illiterate	Famer		Married		Monogamy	37	Famer		Primary	4	Yes	No				5	2	2	0	0	No	3	No			No				1	2017-01-09	4	Four and above	CHPS/CHO	CHO	Yes	No	No	Yes
Control	Control arm	Sissala East	Sakai	39	30	Sissala		Muslim (Islamic)		illiterate	Famer		Married		Monogamy	45	Famer		No formal education	8	No					5	3	1	0	0	No	4	No			No				1	2016-01-06	4	Four and above	Health Center/Midwife		Yes	Yes	No	Yes
Control	Control arm	Sissala East	Challu	26	23	Sissala		Muslim (Islamic)		Primary	Trader		Married		Ploygamy	32	Famer		No formal education	5	Yes	Yes	Yes	Yes		1	0	0	0	0	No	0	No			No				0	2020-01-11	0	Four and above	Health Center/Midwife		Yes	Yes	No	Yes
Control	Control arm	Sissala East	Challu	25	22	Sissala		Muslim (Islamic)		illiterate	Famer		Married		Monogamy	27	Famer		No formal education	5	Yes	Yes	No			1	0	0	0	0	No	0	No			No				0	2020-01-11	0	Four and above	Other (specify)		No	No	No	Yes
Control	Control arm	Sissala East	Lilixi	18	18	Sissala		Muslim (Islamic)		Primary	Trader		Not married		Monogamy	34	Trader		Secondary	4	Yes	Yes	Yes	No		1	0	0	0	0	No	0	No			No				0	2020-01-12	0	Three	Other (specify)		Yes	Yes	No	Yes
Control	Control arm	Sissala East	Nmaneuonu	32	22	Sissala		Muslim (Islamic)		illiterate	Housewife		Married		Ploygamy	41	Famer		No formal education	4	Yes	Yes	No			3	1	1	0	0	No	2	No			No				1	2017-01-02	2	Four and above	Health Center/Midwife		Yes	No	No	Yes
Control	Control arm	Sissala East	Kulfuo	21	21	Sissala		Muslim (Islamic)		Secondary	Famer		Married		Monogamy	25	Famer		No formal education	8	Yes	Yes	Yes	Yes		2	1	0	0	0	No	1	No			No				1	2017-01-07	1	Four and above	Health Center/Midwife		Yes	Yes	No	Yes
Control	Control arm	Sissala East	Sentie	35	26	Sissala		Muslim (Islamic)		Secondary	Housewife		Married		Monogamy	40	Employed		Tertiary	3	Yes	No				2	0	1	0	0	No	0	No			No				1	2014-01-02	1	Four and above	CHPS/CHO	CHO	Yes	No	Yes	Don’t know
Control	Control arm	Sissala East	Challu	34	21	Sissala		Muslim (Islamic)		illiterate	Housewife		Married		Monogamy	40	Famer		No formal education	5	Yes	Yes	Yes	Yes		3	1	1	0	0	No	2	No			I don’t remember				1	2016-01-09	2	Four and above	Health Center/Midwife		Yes	Yes	Yes	Yes
Control	Control arm	Sissala East	Pieng	18	18	Sissala		Muslim (Islamic)		illiterate	Housewife		Married		Monogamy	25	Famer		No formal education	9	Yes	Yes	Yes	Yes		1	0	0	0	0	No	0	No			No				0	2020-01-11	0	Four and above	Other (specify)		Yes	Yes	Yes	Yes
Control	Control arm	Sissala East	Sakalu	20	20	Sissala		Christianity		Secondary	Housewife		Married		Monogamy	26	Employed		Tertiary	2	Yes	Yes	Yes	Yes		1	0	0	0	0	No	0	No			No				0	2020-01-12	0	Four and above	CHPS/CHO	CHO	Yes	No	Yes	Yes
Control	Control arm	Sissala East	Challu	31	24	Sissala		Muslim (Islamic)		illiterate	Famer		Married		Monogamy	35	Famer		No formal education	3	Yes	Yes	Yes	Yes		2	1	0	0	0	No	1	No			No				1	2014-01-12	1	Four and above	Health Center/Midwife		Yes	Yes	No	Yes
Control	Control arm	Sissala East	Challu	35	25	Sissala		Muslim (Islamic)		Secondary	Famer		Married		Monogamy	37	Famer		No formal education	6	Yes	Yes	Yes	Yes		5	1	3	0	0	No	1	No			No				2	2016-01-02	4	Four and above	CHPS/CHO	CHO	Yes	Yes	Yes	Yes
Control	Control arm	Sissala East	Nmanduonu	42	24	Sissala		Muslim (Islamic)		illiterate	Famer		Married		Ploygamy	49	Famer		No formal education	9	Yes	Yes	Yes	Yes		7	4	2	0	0	No	3	Yes	3	0	No				1	2016-01-04	6	Four and above	Health Center/Midwife		No	Yes	No	Yes
Control	Control arm	Sissala East	Nmanduonu	26	25	Sissala		Muslim (Islamic)		illiterate	Housewife		Married		Ploygamy	28	Famer		No formal education	3	No					2	1	0	0	0	No	0	No			No				1	2015-01-08	1	Four and above	Health Center/Midwife		Yes	Yes	Yes	Yes
Control	Control arm	Sissala East	Sakai	25	22	Sissala		Muslim (Islamic)		illiterate	Famer		Married		Monogamy	27	Famer		No formal education	6	Yes	Yes	Yes	Yes		3	1	1	0	0	No	0	No			I don’t remember				1	2016-01-07	2	Four and above	Health Center/Midwife		Yes	Yes	No	Yes
Control	Control arm	Sissala East	Nmanduonu	23	23	Sissala		Muslim (Islamic)		illiterate	Famer		Married		Monogamy	26	Famer		No formal education	5	Yes	Yes	Yes	Yes		1	0	0	0	0	No	0	No			No				0	2020-01-12	0	One	Other (specify)		Yes	Yes	No	Yes
Control	Control arm	Sissala East	Nankpawie	35	24	Sissala		Muslim (Islamic)		illiterate	Famer		Married		Monogamy	40	Famer		No formal education	6	No					5	2	2	0	0	No	0	No			No				1	2016-01-10	4	Four and above	CHPS/CHO	CHO	Yes	Yes	No	Yes
Control	Control arm	Sissala East	Lilixi	24	22	Sissala		Muslim (Islamic)		illiterate	Trader		Married		Ploygamy	30	Famer		No formal education	3	Yes	Yes	No			1	0	0	0	0	No	0	No			No				0	2020-01-12	0	Four and above	CHPS/CHO	CHO	Yes	No	No	Yes
Control	Control arm	Sissala East	Challu	18	18	Sissala		Muslim (Islamic)		illiterate	Trader		Married		Monogamy	30	Famer		Primary	4	Yes	Yes	Yes	Yes		1	0	0	0	0	No	0	No			No				0	2020-01-11	0	Four and above	Other (specify)		Yes	No	No	Yes
Control	Control arm	Sissala East	Sakalu	26	26	Sissala		Muslim (Islamic)		Tertiary	Employed		Married		Monogamy	30	Employed		Tertiary	2	Yes	Yes	Yes	Yes		2	1	0	0	0	No	0	No			No				1	2017-01-01	1	Four and above	CHPS/CHO	CHO	Yes	No	Yes	Yes
Control	Control arm	Sissala East	Pieng	23	23	Sissala		Muslim (Islamic)		illiterate	Housewife		Married		Monogamy	26	Famer		No formal education	8	Yes	No				1	0	0	0	0	No	0	No			No				0	2020-01-11	0	Four and above	Other (specify)		Yes	No	No	Don’t know
Control	Control arm	Sissala East	Sakai	19	19	Sissala		Muslim (Islamic)		Secondary	Trader		Married		Monogamy	20	Trader		Tertiary	2	Yes	Yes	Yes	Yes		1	0	0	0	0	No	0	No			No				0	2020-01-12	0	Four and above	Health Center/Midwife		Yes	Yes	Yes	Don’t know
Control	Control arm	Sissala East	Sakai	18	18	Sissala		Muslim (Islamic)		illiterate	Famer		Married		Monogamy	24	Famer		No formal education	4	Yes	Yes	Yes	Yes		1	0	0	0	0	No	0	No			No				0	2020-01-12	0	Four and above	Health Center/Midwife		Yes	Yes	Yes	Yes
Control	Control arm	Sissala East	Kulfuo	21	21	Sissala		Muslim (Islamic)		Secondary	Famer		Married		Monogamy	25	Famer		No formal education	8	Yes	Yes	Yes	Yes		2	1	0	0	0	No	1	No			No				1	2017-01-07	1	Four and above	Health Center/Midwife		Yes	Yes	No	Yes
Control	Control arm	Sissala East	Kulfuo	28	22	Sissala		Muslim (Islamic)		Secondary	Famer		Married		Monogamy	38	Trader		Tertiary	2	Yes	Yes	Yes	Yes		1	0	0	0	0	No	0	No			No				0	2020-01-11	0	Four and above	Other (specify)		Yes	Yes	Yes	Yes
Control	Control arm	Sissala East	Sentie	30	21	Sissala		Muslim (Islamic)		illiterate	Famer		Married		Monogamy	34	Famer		No formal education	8	Yes	Yes	No			4	1	2	0	0	No	0	No			No				1	2016-01-05	3	Three	CHPS/CHO	CHO	Yes	No	No	Yes
Control	Control arm	Sissala East	Sakalu	37	26	Sissala		Muslim (Islamic)		illiterate	Housewife		Married		Monogamy	39	Famer		No formal education	6	Yes	Yes	No			5	2	2	0	0	No	1	No			No				1	2015-01-12	4	Four and above	CHPS/CHO	CHO	Yes	No	No	Yes
Control	Control arm	Sissala East	Nmanduonu	37	25	Sissala		Muslim (Islamic)		illiterate	Housewife		Married		Ploygamy	40	Famer		Secondary	6	No					5	2	2	0	0	No	3	No			No				1	2017-01-09	4	Four and above	Health Center/Midwife		Yes	Yes	Yes	Yes
Control	Control arm	Sissala East	Pieng	23	20	Sissala		Muslim (Islamic)		illiterate	Famer		Married		Monogamy	30	Famer		Primary	3	Yes	Yes	Yes	Yes		2	0	1	0	0	No	0	No			No				1	2016-01-06	1	Four and above	Health Center/Midwife		Yes	No	No	Yes
Control	Control arm	Sissala East	Challu	20	20	Sissala		Muslim (Islamic)		illiterate	Famer		Married		Monogamy	27	Famer		No formal education	3	Yes	Yes	Yes	No		2	0	1	0	0	No	1	No			No				1	2015-01-11	1	Four and above	CHPS/CHO	CHO	Yes	No	No	Yes
Control	Control arm	Sissala East	Nmaneuonu	32	22	Sissala		Muslim (Islamic)		illiterate	Housewife		Married		Ploygamy	41	Famer		No formal education	4	Yes	Yes	No			3	1	1	0	0	No	2	No			No				1	2017-01-02	2	Four and above	Health Center/Midwife		Yes	No	No	Yes
Control	Control arm	Sissala East	Sakai	26	20	Sissala		Muslim (Islamic)		illiterate	Famer		Married		Monogamy	41	Famer		No formal education	1	Yes	Yes	Yes	Yes		2	1	0	0	0	No	0	No			No				1	2017-01-06	1	Four and above	Health Center/Midwife		Yes	Yes	No	Yes
Control	Control arm	Sissala East	Nmanduonu	40	24	Sissala		Muslim (Islamic)		illiterate	Housewife		Married		Ploygamy	60	Famer		No formal education	7	Yes	No				6	4	1	0	0	No	4	No			No				1	2015-01-02	5	Four and above	Health Center/Midwife		Yes	No	No	Yes
Control	Control arm	Sissala East	Sakai	38	19	Sissala		Muslim (Islamic)		illiterate	Famer		Married		Ploygamy	47	Famer		No formal education	6	No					6	2	3	0	0	No	2	No			No				1	2016-01-08	5	Two	Health Center/Midwife		No	Yes	No	Yes
Control	Control arm	Sissala East	Sakai	20	20	Sissala		Muslim (Islamic)		Primary	Housewife		Married		Monogamy	28	Famer		No formal education	5	Yes	Yes	Yes	Yes		3	0	1	0	1	Yes	0	No			No				1	2016-01-09	1	Four and above	Health Center/Midwife		Yes	Yes	Yes	Yes
Control	Control arm	Sissala East	Sentie	26	26	Sissala		Muslim (Islamic)		illiterate	Famer		Married		Monogamy	29	Famer		Primary	6	Yes	Yes	No			3	1	1	0	0	No	0	No			No				1	2016-01-08	2	Four and above	CHPS/CHO	CHO	Yes	Yes	Yes	Yes
Control	Control arm	Sissala East	Pieng	34	23	Sissala		Muslim (Islamic)		illiterate	Famer		Married		Ploygamy	40	Trader		No formal education	9	Yes	Yes	Yes	Yes		2	0	1	0	0	No	0	Yes	1	0	No				1	2016-01-07	1	Four and above	Health Center/Midwife		Yes	Yes	No	Yes
Control	Control arm	Sissala East	Sentie	21	20	Sissala		Muslim (Islamic)		illiterate	Housewife		Not married		Ploygamy	30	Famer		No formal education	8	Yes	No				2	0	1	0	0	No	0	No			No				1	2015-01-09	1	Four and above	CHPS/CHO	CHO	Yes	Yes	No	Yes
Control	Control arm	Sissala East	Sakai	22	21	Sissala		Muslim (Islamic)		illiterate	Famer		Married		Monogamy	25	Famer		Primary	6	Yes	No				2	1	0	0	0	No	0	No			No				1	2016-01-06	1	Four and above	Health Center/Midwife		Yes	Yes	Yes	Yes
Control	Control arm	Sissala East	Sentie	21	21	Sissala		Muslim (Islamic)		illiterate	Famer		Married		Monogamy	26	Famer		Primary	5	Yes	Yes	Yes	Yes		1	0	0	0	0	No	0	No			No				0	2020-01-11	0	Four and above	CHPS/CHO	CHO	No	No	No	Yes
Control	Control arm	Sissala East	Sakai	34	24	Sissala		Traditional		illiterate	Housewife		Married		Monogamy	40	Famer		No formal education	4	No					2	0	1	0	0	No	0	No			No				1	2016-01-05	1	Four and above	Health Center/Midwife		Yes	Yes	No	Yes
Control	Control arm	Sissala East	Kulfuo	19	19	Sissala		Muslim (Islamic)		Secondary	Famer		Married		Monogamy	25	Famer		Secondary	2	Yes	Yes	Yes	Yes		1	0	0	0	0	No	0	No			No				0	2020-01-11	0	Four and above	Health Center/Midwife		Yes	Yes	Yes	Yes
Control	Control arm	Sissala East	Kulfuo	35	30	Sissala		Muslim (Islamic)		illiterate	Famer		Married		Ploygamy	37	Trader		No formal education	5	Yes	No				5	2	2	1	0	Yes	2	No			No				1	2016-01-01	4	Four and above	Health Center/Midwife		Yes	Yes	No	Yes
Control	Control arm	Sissala East	Sakalu	42	22	Sissala		Muslim (Islamic)		Primary	Famer		Married		Ploygamy	47	Famer		No formal education	5	No					5	3	1	0	0	No	3	No			No				1	2015-01-10	4	Four and above	CHPS/CHO	CHO	No	No	No	Don’t know
Control	Control arm	Sissala East	Sakai	28	18	Sissala		Muslim (Islamic)		Primary	Famer		Married		Monogamy	37	Famer		Primary	5	Yes	No				4	1	2	0	0	No	2	No			No				1	2016-01-09	3	Four and above	Health Center/Midwife		Yes	Yes	Yes	Yes
Control	Control arm	Sissala East	Kulfuo	21	21	Sissala		Muslim (Islamic)		Secondary	Famer		Married		Monogamy	25	Famer		No formal education	8	Yes	Yes	Yes	Yes		2	1	0	0	0	No	1	No			No				1	2017-01-07	1	Four and above	Health Center/Midwife		Yes	Yes	No	Yes
Control	Control arm	Sissala East	Challu	20	20	Sissala		Muslim (Islamic)		Primary	Famer		Married		Ploygamy	35	Famer		Primary	6	Yes	Yes	Yes	Yes		1	0	0	0	0	No	0	No			No				0	2020-01-11	0	Four and above	Health Center/Midwife		Yes	Yes	No	Yes
Control	Control arm	Sissala East	Sakai	19	19	Sissala		Muslim (Islamic)		Primary	Famer		Married		Monogamy	23	Famer		Secondary	2	Yes	Yes	Yes	Yes		1	0	0	0	0	No	0	No			No				0	2020-01-11	0	Four and above	Other (specify)		Yes	Yes	No	Yes
Control	Control arm	Sissala East	Challu	26	24	Sissala		Muslim (Islamic)		Primary	Famer		Married		Ploygamy	40	Famer		No formal education	2	No					3	1	1	0	0	No	0	Yes	2	0	No				1	2016-01-11	2	Four and above	CHPS/CHO	CHO	Yes	No	No	Yes
Control	Control arm	Sissala East	Kulfuo	29	24	Sissala		Muslim (Islamic)		Primary	Famer		Married		Monogamy	33	Famer		No formal education	5	No					3	2	0	0	0	No	0	Yes	2	0	No				1	2015-01-07	2	Four and above	Health Center/Midwife		Yes	Yes	No	Yes
Control	Control arm	Sissala East	Sakai	40	27	Sissala		Muslim (Islamic)		Primary	Famer		Married		Ploygamy	45	Famer		Secondary	9	Yes	No				7	1	5	0	0	No	5	No			No				1	2016-01-09	6	Four and above	Health Center/Midwife		Yes	Yes	Yes	Yes
Control	Control arm	Sissala East	Challu	20	20	Sissala		Muslim (Islamic)		Secondary	Famer		Married		Monogamy	25	Famer		Secondary	4	Yes	Yes	Yes	Yes		1	0	0	0	0	No	0	No			No				0	2020-01-12	0	Four and above	Other (specify)		Yes	No	Yes	Don’t know
Control	Control arm	Sissala East	Challu	23	23	Sissala		Muslim (Islamic)		Primary	Housewife		Married		Monogamy	28	Famer		Primary	4	Yes	Yes	Yes	Yes		1	0	0	0	0	No	0	No			No				0	2020-01-11	0	Three	CHPS/CHO	First pregnancy	No	No	No	Yes
Control	Control arm	Sissala East	Sentie	32	30	Sissala		Muslim (Islamic)		Primary	Famer		Married		Monogamy	36	Famer		No formal education	4	Yes	Yes	Yes	Yes		3	1	1	0	0	No	1	No			No				1	2016-01-03	2	Four and above	CHPS/CHO	CHO	Yes	Yes	No	Yes
Control	Control arm	Sissala East	Challu	30	19	Sissala		Muslim (Islamic)		Primary	Famer		Married		Monogamy	35	Famer		No formal education	4	No					4	4	0	0	0	No	0	No			No				0	2019-01-08	0	Four and above	CHPS/CHO	CHO	Yes	No	Yes	Yes
Control	Control arm	Sissala East	Nankpawie	25	25	Sissala		Muslim (Islamic)		Primary	Famer		Married		Ploygamy	32	Famer		No formal education	4	Yes	No				3	1	1	0	0	No	0	No			No				1	2016-01-07	2	Four and above	CHPS/CHO	CHO	No	No	No	Yes
Control	Control arm	Sissala East	Sentie	20	20	Sissala		Muslim (Islamic)		Primary	Famer		Married		Monogamy	23	Famer		No formal education	4	Yes	Yes	Yes	Yes		1	0	0	0	0	No	0	No			No				0	2020-01-11	0	Four and above	CHPS/CHO	Never delivered	No	No	No	Yes
Control	Control arm	Sissala East	Kulfuo	29	24	Sissala		Muslim (Islamic)		Primary	Famer		Married		Monogamy	33	Famer		No formal education	5	No					3	2	0	0	0	No	0	Yes	2	0	No				1	2015-01-07	2	Four and above	Health Center/Midwife		Yes	Yes	No	Yes
Control	Control arm	Sissala East	Bandei	28	28	Sissala		Muslim (Islamic)		Primary	Famer		Married		Ploygamy	46	Famer		No formal education	6	Yes	Yes	No			3	0	2	0	0	No	0	No			No				1	2015-01-03	2	Four and above	CHPS/CHO	CHO	Yes	Yes	No	Don’t know
Control	Control arm	Sissala East	Nmanduonu	34	28	Sissala		Muslim (Islamic)		Primary	Housewife		Married		Monogamy	35	Famer		No formal education	5	Yes	No				4	1	2	0	0	No	0	No			No				1	2015-01-06	3	Four and above	Health Center/Midwife		Yes	Yes	No	Yes
Control	Control arm	Sissala East	Challu	22	22	Sissala		Muslim (Islamic)		Primary	Trader		Married		Monogamy	25	Famer		No formal education	5	Yes	Yes	Yes	Yes		3	2	0	0	0	No	1	No			No				1	2016-01-06	2	Four and above	Health Center/Midwife		Yes	Yes	No	Yes
Control	Control arm	Sissala East	Kulfuo	18	18	Sissala		Muslim (Islamic)		Secondary	Famer		Married		Monogamy	26	Famer		Secondary	7	Yes	Yes	Yes	Yes		1	0	0	0	0	No	0	No			No				0	2020-01-11	0	Four and above	Other (specify)		Yes	Yes	Yes	Yes
Control	Control arm	Sissala East	Pieng	24	24	Sissala		Muslim (Islamic)		Primary	Famer		Married		Monogamy	31	Famer		Primary	8	No					3	0	2	0	0	No	0	No			No				1	2017-01-07	1	Four and above	CHPS/CHO	CHO	Yes	Yes	No	Yes
Control	Control arm	Sissala East	Challu	34	19	Sissala		Muslim (Islamic)		Primary	Famer		Married		Ploygamy	42	Famer		No formal education	5	No					6	2	2	0	1	Yes	3	No			No				1	2016-01-08	5	Three	CHPS/CHO	CHO	No	No	No	Yes
Control	Control arm	Sissala East	Sentie	38	28	Other (specify)		Christianity		Tertiary	Employed		Married		Monogamy	42	Employed		Tertiary	7	Yes	No				6	2	3	0	0	No	2	No			No				1	2016-01-12	5	Three	CHPS/CHO	CHO	Yes	Yes	Yes	Yes
Control	Control arm	Sissala East	Challu	25	25	Sissala		Muslim (Islamic)		Primary	Housewife		Married		Monogamy	30	Famer		No formal education	4	Yes	Yes	Yes	Yes		3	0	2	0	0	No	0	No			No				1	2017-01-12	2	Four and above	CHPS/CHO	CHO	No	Yes	No	Yes
Control	Control arm	Sissala East	Sentie	19	19	Sissala		Muslim (Islamic)		Primary	Famer		Not married		Monogamy	26	Famer		No formal education	4	No					2	0	1	0	0	No	0	No			No				1	2016-01-09	1	Four and above	CHPS/CHO	CHO	Yes	Yes	No	Yes
Control	Control arm	Sissala East	Challu	31	24	Sissala		Muslim (Islamic)		Primary	Famer		Married		Monogamy	35	Famer		No formal education	3	Yes	Yes	Yes	Yes		2	1	0	0	0	No	1	No			No				1	2014-01-12	1	Four and above	Health Center/Midwife		Yes	Yes	No	Yes
Control	Control arm	Sissala East	Pieng	21	21	Sissala		Muslim (Islamic)		Primary	Famer		Married		Ploygamy	25	Famer		Primary	4	Yes	Yes	Yes	Yes		1	0	0	0	0	No	0	Yes	0	0	No				0	2020-01-11	0	Four and above	Health Center/Midwife		Yes	Yes	No	Yes
Control	Control arm	Sissala East	Sentie	34	30	Sissala		Muslim (Islamic)		Primary	Famer		Married		Monogamy	35	Famer		Primary	7	No					5	2	2	0	0	No	1	Yes	3	0	No				1	2016-01-05	4	Four and above	CHPS/CHO	CHO	Yes	Yes	No	Yes
Control	Control arm	Sissala East	Challu	18	18	Sissala		Muslim (Islamic)		Primary	Trader		Married		Monogamy	30	Famer		Primary	4	Yes	Yes	Yes	Yes		1	0	0	0	0	No	0	No			No				0	2020-01-11	0	Four and above	Other (specify)		Yes	No	No	Yes
Control	Control arm	Sissala East	Challu	42	33	Sissala		Muslim (Islamic)		Primary	Famer		Married		Ploygamy	54	Famer		No formal education	4	Yes	Yes	Yes	Yes		5	3	1	0	0	No	3	Yes	1	0	No				2	2015-01-06	4	Four and above	CHPS/CHO	CHO	Yes	No	No	Yes
Control	Control arm	Sissala East	Challu	25	22	Sissala		Muslim (Islamic)		Primary	Famer		Married		Monogamy	27	Famer		No formal education	5	Yes	Yes	No			1	0	0	0	0	No	0	No			No				0	2020-01-11	0	Four and above	Other (specify)		No	No	No	Yes
Control	Control arm	Sissala East	Bandei	23	23	Sissala		Muslim (Islamic)		Primary	Housewife		Married		Ploygamy	35	Famer		Primary	7	Yes	Yes	Yes	Yes		1	0	0	0	0	No	0	No			No				0	2020-01-11	0	Four and above	Other (specify)		Yes	No	Yes	Yes
Control	Control arm	Sissala East	Pieng	21	21	Sissala		Muslim (Islamic)		illiterate	Famer		Married		Ploygamy	25	Famer		Primary	4	Yes	Yes	Yes	Yes		1	0	0	0	0	No	0	Yes	0	0	No				0	2020-01-11	0	Four and above	Health Center/Midwife		Yes	Yes	No	Yes
Control	Control arm	Sissala East	Sentie	29	20	Sissala		Muslim (Islamic)		illiterate	Famer		Married		Monogamy	35	Famer		No formal education	6	Yes	No				2	1	0	0	0	No	0	No			No				1	2017-01-11	1	Three	CHPS/CHO	CHO	No	Yes	No	Yes
Control	Control arm	Sissala East	Sakai	36	25	Sissala		Muslim (Islamic)		illiterate	Trader		Married		Monogamy	40	Other (specify)	Driver	Secondary	5	Yes	Yes	Yes	Yes		3	1	1	0	0	No	0	Yes	2	0	No				1	2011-01-05	2	Four and above	Health Center/Midwife		Yes	Yes	No	Yes
Control	Control arm	Sissala East	Challu	21	21	Sissala		Muslim (Islamic)		illiterate	Famer		Married		Monogamy	28	Employed		Tertiary	3	Yes	Yes	Yes	Yes		2	1	0	0	0	No	0	No			No				1	2017-01-04	1	Four and above	CHPS/CHO	CHO	Yes	No	No	Yes
Control	Control arm	Sissala East	Sakai	25	25	Other (specify)		Muslim (Islamic)		Primary	Famer		Married		Monogamy	31	Famer		No formal education	5	Yes	Yes	No			1	0	0	0	0	No	0	No			No				0	2020-01-12	0	Four and above	Health Center/Midwife		Yes	Yes	No	Yes
Control	Control arm	Sissala East	Bandei	35	25	Sissala		Muslim (Islamic)		Tertiary	Employed		Married		Monogamy	32	Employed		Tertiary	7	Yes	Yes	Yes	Yes		3	1	1	0	0	No	0	Yes	2	0	No				1	2015-01-02	2	Three	CHPS/CHO	CHO	Yes	No	Yes	Yes
Control	Control arm	Sissala East	Challu	21	21	Sissala		Muslim (Islamic)		Secondary	Famer		Married		Monogamy	26	Famer		No formal education	5	Yes	Yes	Yes	Yes		1	0	0	0	0	No	0	No			No				0	2020-01-11	0	Four and above	Health Center/Midwife		Yes	Yes	Yes	Yes
Control	Control arm	Sissala East	Bandei	44	32	Sissala		Muslim (Islamic)		illiterate	Housewife		Married		Ploygamy	48	Famer		No formal education	9	Yes	Yes	Yes	No		6	2	3	0	0	No	5	No			I don’t remember				1	2015-01-05	5	Four and above	CHPS/CHO	CHO	Yes	No	No	Yes
Control	Control arm	Sissala East	Kulfuo	29	21	Sissala		Muslim (Islamic)		Tertiary	Famer		Married		Ploygamy	35	Famer		No formal education	3	No					2	0	1	0	0	No	0	No			No				1	2016-01-01	1	Four and above	Health Center/Midwife		Yes	Yes	No	Yes
Intervention	Intervention arm	Sissala West	Kusali	28	20	Sissala		Muslim (Islamic)		Primary	Housewife		Married		Monogamy	29	Famer		Secondary	3	Yes	Yes	Yes	Yes		3	1	2	0	1	Yes	0	No			No				3	2020-01-04	3	Four and above	CHPS/CHO	0	Yes	Yes	Yes	Yes
Intervention	Control arm	Sissala West	Pieng	22	22	Sissala		Muslim (Islamic)		Primary	Famer		Married		Monogamy	24	Famer		Secondary	2	Yes	Yes	Yes	Yes		2	0	1	0	0	No	0	No			No				1	2016-01-08	1	Four and above	CHPS/CHO	CHO	Yes	No	No	Yes
Intervention	Intervention arm	Sissala West	Konkogu	27	25	Sissala		Muslim (Islamic)		illiterate	Famer		Married		Monogamy	27	Famer		No formal education	3	No					2	1	1	0	0	No	0	No			No				0	2020-01-06	2	Four and above	CHPS/CHO	0	Yes	Yes	Yes	Yes
Intervention	Intervention arm	Sissala West	Liplime	24	21	Sissala		Muslim (Islamic)		Primary	Famer		Married		Monogamy	27	Famer		No formal education	3	Yes	Yes	No			3	2	1	1	0	Yes	1	Yes	1	0	No				3	2020-01-05	3	Three	Health Center/Midwife		Yes	Yes	Yes	Yes
Intervention	Intervention arm	Sissala West	Jawia	35	19	Kasem		Muslim (Islamic)		illiterate	Trader		Married		Ploygamy	47	Famer		No formal education	5	Yes	Yes	Yes	Yes		4	2	2	1	1	Yes	0	Yes	0	0	Yes	1	Home	0	4	2020-01-03	4	Four and above	Health Center/Midwife		Yes	Yes	Yes	Yes
Intervention	Intervention arm	Sissala West	Kulpulima	34	19	Sissala		Muslim (Islamic)		illiterate	Famer		Married		Monogamy	45	Famer		No formal education	5	Yes	Yes	Yes	Yes		3	1	2	0	0	No	0	No			No				3	2020-01-08	3	Four and above	CHPS/CHO	0	Yes	Yes	Yes	Yes
Intervention	Control arm	Sissala West	Kulfuo	18	18	Sissala		Muslim (Islamic)		Secondary	Famer		Married		Monogamy	26	Famer		Secondary	7	Yes	Yes	Yes	Yes		1	0	0	0	0	No	0	No			No				0	2020-01-11	0	Four and above	Other (specify)		Yes	Yes	Yes	Yes
Intervention	Control arm	Sissala West	Challu	31	24	Sissala		Muslim (Islamic)		illiterate	Famer		Married		Monogamy	35	Famer		No formal education	3	Yes	Yes	Yes	Yes		2	1	0	0	0	No	1	No			No				1	2014-01-12	1	Four and above	Health Center/Midwife		Yes	Yes	No	Yes
Intervention	Control arm	Sissala West	Kulfuo	38	23	Sissala		Muslim (Islamic)		Primary	Famer		Married		Monogamy	39	Famer		No formal education	5	No					4	1	2	0	0	No	1	No			No				1	2016-01-07	3	Four and above	Health Center/Midwife		Yes	Yes	Yes	Yes
Intervention	Intervention arm	Sissala West	Sorbelle	22	21	Sissala		Christianity		Primary	Housewife		Married		Ploygamy	35	Famer		Primary	4	Yes	Yes	Yes	Yes		4	2	1	1	0	Yes	1	Yes	1	0	Yes	1	Home	0	4	2020-01-02	4	Three	CHPS/CHO	0	Yes	Yes	No	Yes
Intervention	Intervention arm	Sissala West	Jawia	25	22	Sissala		Muslim (Islamic)		Secondary	Housewife		Married		Monogamy	33	Famer		Secondary	2	Yes	Yes	Yes	Yes		2	1	1	0	0	No	0	No			No				2	2020-01-04	2	Four and above	Health Center/Midwife		Yes	Yes	Yes	Yes
Intervention	Intervention arm	Sissala West	Pulima	26	24	Sissala		Muslim (Islamic)		Secondary	Trader		Married		Monogamy	29	Employed		Tertiary	4	Yes	Yes	Yes	No		3	2	1	0	0	No	0	No			No				3	2020-01-05	3	Four and above	Hospital/Midwife		Yes	Yes	Yes	Yes
Intervention	Intervention arm	Sissala West	Hamza Rafia	29	20	Sissala		Muslim (Islamic)		illiterate	Famer		Married		Ploygamy	42	Famer		No formal education	4	Yes	Yes	Yes	Yes		1	2	1	0	0	No	1	Yes	2	0	Yes	1	Home	0	3	2020-01-05	3	Four and above	CHPS/CHO	0	Yes	Yes	No	Yes
Intervention	Intervention arm	Sissala West	Bouti	30	19	Sissala		Muslim (Islamic)		Secondary	Famer		Married		Ploygamy	39	Trader		Secondary	4	No					3	2	2	0	0	No	0	No			No				3	2020-01-06	3	Four and above	Hospital/Midwife		Yes	Yes	Yes	Yes
Intervention	Intervention arm	Sissala West	Jawia	31	20	Sissala		Muslim (Islamic)		illiterate	Famer		Married		Ploygamy	40	Famer		No formal education	3	Yes	Yes	Yes	Yes		3	3	1	2	0	Yes	0	No			No				3	2020-01-03	3	Four and above	Health Center/Midwife		Yes	Yes	Yes	Yes
Intervention	Control arm	Sissala West	Challu	33	36	Sissala		Muslim (Islamic)		illiterate	Famer		Married		Monogamy	33	Famer		No formal education	4	Yes	No				3	1	1	0	0	No	0	Yes	2	0	No				1	2016-01-03	2	Four and above	CHPS/CHO	CHO	Yes	Yes	No	Yes
Intervention	Control arm	Sissala West	Sakai	22	22	Sissala		Muslim (Islamic)		illiterate	Trader		Married		Ploygamy	45	Other (specify)	Driver	Secondary	5	Yes	Yes	Yes	Yes		1	0	0	0	0	No	0	No			No				0	2020-01-11	0	Four and above	Health Center/Midwife		Yes	Yes	No	Yes
Intervention	Control arm	Sissala West	Kulfuo	28	22	Sissala		Muslim (Islamic)		Secondary	Famer		Married		Monogamy	38	Trader		Tertiary	2	Yes	Yes	Yes	Yes		1	0	0	0	0	No	0	No			No				0	2020-01-11	0	Four and above	Other (specify)		Yes	Yes	Yes	Yes
Intervention	Intervention arm	Sissala West	Growth monitoring and immunization	34	19	Sissala		Muslim (Islamic)		illiterate	Famer		Married		Ploygamy	40	Famer		No formal education	4	Yes	Yes	Yes	Yes		4	0	0	0	0	No	0	Yes	4	0	No				4	2020-01-07	4	Four and above	Health Center/Midwife		Yes	Yes	Yes	Yes
Intervention	Intervention arm	Sissala West	Kandia	41	20	Sissala		Muslim (Islamic)		illiterate	Famer		Married		Ploygamy	45	Famer		No formal education	3	Yes	Yes	Yes	Yes		3	1	2	0	0	No	0	No			No				3	2020-01-02	3	Three	CHPS/CHO	0	Yes	Yes	Yes	Yes
Intervention	Control arm	Sissala West	Sakai	23	23	Sissala		Muslim (Islamic)		Secondary	Housewife		Married		Monogamy	40	Famer		Primary	4	No					3	1	1	0	0	No	0	No			No				1	2016-01-06	2	Four and above	Health Center/Midwife		Yes	Yes	Yes	Yes
Intervention	Control arm	Sissala West	Sakai	39	30	Sissala		Muslim (Islamic)		illiterate	Famer		Married		Monogamy	45	Famer		No formal education	8	No					5	3	1	0	0	No	4	No			No				1	2016-01-06	4	Four and above	Health Center/Midwife		Yes	Yes	No	Yes
Intervention	Intervention arm	Sissala West	Jawia	20	20	Sissala		Muslim (Islamic)		Primary	Housewife		Married		Monogamy	35	Famer		Primary	2	Yes	Yes	Yes	Yes		2	2	1	1	0	Yes	0	No			No				2	2020-01-08	2	Four and above	Health Center/Midwife		Yes	Yes	Yes	Yes
Intervention	Intervention arm	Sissala West	Pulima	36	20	Sissala		Muslim (Islamic)		illiterate	Famer		Married		Monogamy	45	Famer		No formal education	4	Yes	Yes	Yes	Yes		3	3	3	0	0	No	0	Yes	2	0	Yes	1	Home	0	2	2020-01-07	2	One	CHPS/CHO	0	Yes	Yes	Yes	Yes
Intervention	Intervention arm	Sissala West	Jawia	23	20	Sissala		Muslim (Islamic)		Primary	Famer		Married		Monogamy	28	Famer		Primary	2	Yes	Yes	Yes	Yes		2	1	1	0	0	No	0	No			No				2	2020-01-05	2	Four and above	Health Center/Midwife		Yes	Yes	Yes	Yes
Intervention	Intervention arm	Sissala West	Liplime	29	19	Sissala		Muslim (Islamic)		illiterate	Famer		Married		Ploygamy	35	Famer		No formal education	3	Yes	Yes	Yes	Yes		3	1	2	0	0	No	0	No			No				3	2019-01-12	3	Four and above	Health Center/Midwife		Yes	Yes	Yes	Yes
Intervention	Control arm	Sissala West	Pieng	28	24	Sissala		Muslim (Islamic)		Secondary	Famer		Married		Monogamy	33	Famer		Primary	3	Yes	Yes	Yes	Yes		2	0	1	0	0	No	1	No			No				1	2017-01-07	1	Four and above	CHPS/CHO	CHO	Yes	Yes	Yes	Yes
Intervention	Control arm	Sissala West	Challu	20	20	Sissala		Muslim (Islamic)		Primary	Famer		Married		Ploygamy	35	Famer		Primary	6	Yes	Yes	Yes	Yes		1	0	0	0	0	No	0	No			No				0	2020-01-11	0	Four and above	Health Center/Midwife		Yes	Yes	No	Yes
Intervention	Intervention arm	Sissala West	Jawia	20	19	Sissala		Muslim (Islamic)		illiterate	Famer		Married		Ploygamy	42	Famer		No formal education	4	Yes	Yes	Yes	Yes		3	1	2	0	0	No	0	No			No				3	2020-01-06	3	Four and above	Health Center/Midwife		Yes	Yes	Yes	Yes
Intervention	Intervention arm	Sissala West	Gwollu	24	20	Sissala		Muslim (Islamic)		Tertiary	Employed		Married		Monogamy	31	Employed		Tertiary	2	Yes	Yes	Yes	Yes		2	1	1	0	0	No	0	No			No				2	2020-01-05	2	Four and above	Health Center/Midwife		Yes	Yes	Yes	Yes
Intervention	Intervention arm	Sissala West	Bouti	34	22	Sissala		Muslim (Islamic)		Primary	Housewife		Married		Monogamy	42	Famer		Primary	4	Yes	Yes	Yes	Yes		3	2	1	0	0	No	1	No			No				3	2020-01-08	3	Four and above	Hospital/Midwife		Yes	Yes	Yes	Yes
Intervention	Control arm	Sissala West	Sakai	29	27	Sissala		Muslim (Islamic)		Primary	Housewife		Married		Ploygamy	35	Famer		No formal education	10	Yes	Yes	No			4	3	0	0	0	No	1	No			No				1	2017-01-03	3	Four and above	Health Center/Midwife		Yes	Yes	Yes	Yes
Intervention	Intervention arm	Sissala West	Sibelle	25	24	Sissala		Muslim (Islamic)		Primary	Famer		Married		Ploygamy	30	Other (specify)	Student	Tertiary	3	Yes	Yes	Yes	Yes		3	1	2	0	0	No	0	No			No				3	2020-01-05	3	Four and above	CHPS/CHO	0	Yes	Yes	Yes	Yes
Intervention	Intervention arm	Sissala West	Kulpulima	20	19	Sissala		Muslim (Islamic)		Primary	Famer		Married		Monogamy	27	Famer		Secondary	4	Yes	Yes	Yes	Yes		3	1	2	0	0	No	1	Yes	2	0	No				3	2020-01-04	3	Three	CHPS/CHO	0	Yes	Yes	Yes	Yes
Intervention	Intervention arm	Sissala West	Jawia	28	26	Sissala		Muslim (Islamic)		Primary	Housewife		Married		Monogamy	33	Famer		Primary	3	Yes	Yes	Yes	Yes		3	2	1	0	0	No	0	Yes	0	0	No				3	2020-01-07	3	Four and above	Health Center/Midwife		Yes	Yes	Yes	Yes
Intervention	Intervention arm	Sissala West	Jawia	26	25	Sissala		Muslim (Islamic)		Tertiary	Employed		Married		Monogamy	31	Employed		Tertiary	2	Yes	Yes	Yes	Yes		2	2	2	0	0	No	0	Yes	2	0	No				2	2020-01-05	2	Four and above	Health Center/Midwife		Yes	Yes	Yes	Yes
Intervention	Intervention arm	Sissala West	Jitong	34	21	Sissala		Muslim (Islamic)		illiterate	Famer		Married		Monogamy	39	Famer		No formal education	5	Yes	Yes	Yes	Yes		4	3	1	1	0	Yes	1	No			No				3	2019-01-05	3	Four and above	Health Center/Midwife		Yes	Yes	No	Yes
Intervention	Intervention arm	Sissala West	Sibiri	32	30	Sissala		Muslim (Islamic)		Tertiary	Employed		Married		Ploygamy	32	Other (specify)	Electrician	Tertiary	4	Yes	Yes	Yes	Yes		2	1	1	0	0	No	0	No			No				2	2020-01-05	2	Four and above	CHPS/CHO	0	Yes	Yes	Yes	Yes
Intervention	Intervention arm	Sissala West	Jitong	22	20	Sissala		Muslim (Islamic)		Primary	Famer		Married		Monogamy	35	Famer		No formal education	3	No					3	0	1	0	1	Yes	1	No			No				3	2020-01-04	3	Three	Health Center/Midwife		Yes	Yes	Yes	Yes
Intervention	Intervention arm	Sissala West	Sorbelle	28	19	Sissala		Muslim (Islamic)		illiterate	Famer		Married		Monogamy	32	Famer		No formal education	5	Yes	No				4	2	0	1	1	Yes	1	Yes	0	0	Yes	2	Home	0	4	2020-01-06	4	Three	CHPS/CHO	0	Yes	Yes	No	Yes
Intervention	Intervention arm	Sissala West	Sibelle	34	20	Sissala		Muslim (Islamic)		illiterate	Famer		Married		Ploygamy	37	Famer		No formal education	4	Yes	Yes	Yes	Yes		4	2	1	0	0	No	1	Yes	0	0	Yes	1	Home	0	4	2020-01-04	4	Four and above	CHPS/CHO	0	Yes	Yes	Yes	Yes
Intervention	Intervention arm	Sissala West	Liplime	24	23	Sissala		Muslim (Islamic)		Primary	Famer		Married		Monogamy	27	Famer		Primary	4	Yes	Yes	Yes	Yes		4	2	2	1	0	Yes	1	Yes	0	0	Yes	1	Home	0	4	2020-01-05	4	Four and above	CHPS/CHO	0	Yes	Yes	Yes	Yes
Intervention	Control arm	Sissala West	Challu	25	25	Sissala		Muslim (Islamic)		Primary	Housewife		Married		Monogamy	30	Famer		No formal education	4	Yes	Yes	Yes	Yes		3	0	2	0	0	No	0	No			No				1	2017-01-12	2	Four and above	CHPS/CHO	CHO	No	Yes	No	Yes
Intervention	Intervention arm	Sissala West	Jitong	22	19	Sissala		Muslim (Islamic)		illiterate	Famer		Married		Ploygamy	49	Famer		No formal education	4	Yes	Yes	Yes	Yes		2	1	1	0	0	No	0	Yes	0	0	No				2	2020-01-02	2	Four and above	Health Center/Midwife		Yes	Yes	Yes	Yes
Intervention	Control arm	Sissala West	Challu	35	30	Sissala		Muslim (Islamic)		illiterate	Famer		Married		Monogamy	42	Famer		No formal education	7	Yes	Yes	Yes	Yes		6	1	4	0	0	No	3	Yes	2	0	No				1	2015-01-12	5	Three	CHPS/CHO	CHO	No	Yes	No	Yes
Intervention	Intervention arm	Sissala West	Sorbelle	22	18	Other (specify)		Muslim (Islamic)		illiterate	Housewife		Married		Ploygamy	52	Other (specify)	Herdsman	Primary	5	No					4	2	1	1	0	Yes	1	No			No				4	2020-01-05	4	Four and above	CHPS/CHO	0	Yes	Yes	Yes	Yes
Intervention	Intervention arm	Sissala West	Pulima	36	22	Sissala		Muslim (Islamic)		illiterate	Housewife		Married		Monogamy	50	Famer		Primary	4	Yes	Yes	Yes	Yes		3	2	1	1	1	Yes	1	Yes	0	0	No				3	2020-01-05	3	Four and above	Health Center/Midwife		Yes	Yes	Yes	Yes
Intervention	Intervention arm	Sissala West	Sibelle	30	21	Sissala		Muslim (Islamic)		illiterate	Famer		Married		Ploygamy	51	Famer		Primary	2	No					4	1	2	1	1	Yes	1	No			No				4	2020-01-05	4	Four and above	CHPS/CHO	O	Yes	Yes	Yes	Yes
Intervention	Intervention arm	Sissala West	Konkogu	31	25	Sissala		Muslim (Islamic)		Primary	Famer		Married		Ploygamy	40	Famer		Primary	4	No					4	2	1	1	0	Yes	1	Yes	2	0	No				0	2020-01-03	4	Four and above	CHPS/CHO	0	Yes	Yes	Yes	Yes
Intervention	Intervention arm	Sissala West	Jawia	27	20	Sissala		Muslim (Islamic)		Primary	Famer		Married		Monogamy	29	Famer		Primary	4	Yes	Yes	No			3	1	3	0	0	No	0	Yes	3	0	No				0	2020-01-02	3	Four and above	CHPS/CHO	0	Yes	Yes	Yes	Yes
Intervention	Intervention arm	Sissala West	Jawia	33	19	Sissala		Muslim (Islamic)		illiterate	Famer		Married		Ploygamy	43	Famer		Tertiary	4	Yes	Yes	Yes	Yes		4	2	2	0	0	No	0	No			No				4	2020-01-06	4	Four and above	Health Center/Midwife		Yes	Yes	Yes	Yes
Intervention	Control arm	Sissala West	Challu	22	22	Sissala		Muslim (Islamic)		Primary	Trader		Married		Monogamy	25	Famer		No formal education	5	Yes	Yes	Yes	Yes		3	2	0	0	0	No	1	No			No				1	2016-01-06	2	Four and above	Health Center/Midwife		Yes	Yes	No	Yes
Intervention	Intervention arm	Sissala West	Kusali	40	19	Sissala		Muslim (Islamic)		illiterate	Famer		Married		Ploygamy	48	Famer		No formal education	5	Yes	Yes	Yes	Yes		5	2	3	1	1	Yes	2	Yes	0	0	Yes	1	Home	0	2	2020-01-03	5	Three	CHPS/CHO	0	Yes	Yes	Yes	Yes
Intervention	Intervention arm	Sissala West	Kusali	35	23	Sissala		Muslim (Islamic)		illiterate	Housewife		Married		Ploygamy	40	Famer		No formal education	4	Yes	Yes	No			4	2	1	0	1	Yes	2	Yes	0	0	Yes	1	Home	0	3	2020-01-01	4	Three	CHPS/CHO	0	Yes	Yes	Yes	Yes
Intervention	Intervention arm	Sissala West	Kusali	38	19	Sissala		Muslim (Islamic)		illiterate	Housewife		Married		Monogamy	43	Famer		No formal education	4	No					4	3	1	0	1	Yes	2	Yes	0	0	Yes	1	Home	0	2	2020-01-03	4	Four and above	CHPS/CHO	0	Yes	Yes	Yes	Yes
Intervention	Intervention arm	Sissala West	Kulpulima	25	24	Sissala		Muslim (Islamic)		Tertiary	Employed		Married		Monogamy	38	Employed		Tertiary	5	Yes	Yes	Yes	Yes		2	1	1	0	0	No	0	No			No				2	2020-01-08	2	Four and above	Health Center/Midwife		Yes	Yes	Yes	Yes
Intervention	Intervention arm	Sissala West	Jitong	29	20	Sissala		Muslim (Islamic)		illiterate	Housewife		Married		Ploygamy	48	Famer		No formal education	4	Yes	Yes	Yes	Yes		2	1	1	1	0	Yes	0	No			No				2	2020-01-04	2	Four and above	CHPS/CHO	0	Yes	Yes	Yes	Yes
Intervention	Intervention arm	Sissala West	Jawia	26	23	Sissala		Christianity		Tertiary	Employed		Married		Monogamy	30	Employed		Tertiary	2	Yes	Yes	Yes	Yes		2	2	1	0	0	No	0	No			No				2	2020-01-03	2	Four and above	Health Center/Midwife		Yes	Yes	Yes	Yes
Intervention	Intervention arm	Sissala West	Sorbelle	20	19	Sissala		Muslim (Islamic)		illiterate	Famer		Married		Monogamy	31	Famer		No formal education	5	Yes	Yes	Yes	Yes		3	2	1	0	0	No	0	No			No				3	2020-01-03	3	Four and above	CHPS/CHO	0	Yes	Yes	Yes	Yes
Intervention	Intervention arm	Sissala West	Sorbelle	23	22	Sissala		Muslim (Islamic)		Secondary	Housewife		Married		Monogamy	27	Other (specify)	Driver	Secondary	3	Yes	Yes	Yes	Yes		3	2	1	0	0	No	0	No			No				3	2020-01-05	3	Four and above	Health Center/Midwife		Yes	Yes	Yes	Yes
Intervention	Intervention arm	Sissala West	Liplime	27	20	Sissala		Muslim (Islamic)		illiterate	Famer		Married		Monogamy	34	Famer		No formal education	4	Yes	Yes	Yes	Yes		4	2	1	0	0	No	0	Yes	0	0	Yes	1	Home	0	4	2020-01-04	4	Four and above	Health Center/Midwife		Yes	Yes	Yes	Yes
Intervention	Control arm	Sissala West	Challu	34	21	Sissala		Muslim (Islamic)		illiterate	Housewife		Married		Monogamy	40	Famer		No formal education	5	Yes	Yes	Yes	Yes		3	1	1	0	0	No	2	No			I don’t remember				1	2016-01-09	2	Four and above	Health Center/Midwife		Yes	Yes	Yes	Yes
Intervention	Intervention arm	Sissala West	Sibelle	25	24	Sissala		Muslim (Islamic)		Primary	Famer		Married		Monogamy	30	Famer		No formal education	4	Yes	Yes	Yes	Yes		4	2	2	0	0	No	0	No			No				4	2020-01-02	4	Four and above	CHPS/CHO	0	Yes	Yes	Yes	Yes
Intervention	Control arm	Sissala West	Sentie	21	21	Sissala		Muslim (Islamic)		Primary	Famer		Married		Monogamy	24	Famer		No formal education	4	Yes	Yes	Yes	Yes		1	0	0	0	0	No	0	No			No				0	2020-01-11	0	Four and above	CHPS/CHO	Never delivered	Yes	No	No	Yes
Intervention	Intervention arm	Sissala West	Sorbelle	32	23	Other (specify)		Christianity		illiterate	Famer		Married		Monogamy	36	Famer		Primary	2	Yes	Yes	Yes	Yes		2	0	0	0	0	No	0	Yes	2	0	Yes	2	Health institution		2	2020-01-04	2	Three	CHPS/CHO	0	Yes	Yes	Yes	Yes
Intervention	Intervention arm	Sissala West	Jawia	22	19	Other (specify)		Muslim (Islamic)		illiterate	Other (specify)	Herdsman	Married		Monogamy	31	Other (specify)	Herdsman	No formal education	4	No					4	1	2	1	0	Yes	0	Yes	0	0	Yes	0	Home	0	4	2020-01-02	4	Three	Health Center/Midwife		Yes	Yes	Yes	Yes
Intervention	Control arm	Sissala West	Nmanduonu	21	21	Sissala		Christianity		Secondary	Housewife		Married		Monogamy	27	Famer		Secondary	2	Yes	Yes	Yes	Yes		1	0	0	0	0	No	0	No			No				0	2020-01-11	0	Four and above	Other (specify)		Yes	Yes	Yes	Yes
Intervention	Intervention arm	Sissala West	Jawia	18	17	Sissala		Muslim (Islamic)		Primary	Famer		Married		Monogamy	30	Famer		Secondary	2	Yes	Yes	Yes	Yes		2	1	1	0	0	No	0	Yes	2	0	No				2	2020-01-06	2	Four and above	Health Center/Midwife		Yes	Yes	Yes	Yes
Intervention	Control arm	Sissala West	Pieng	21	21	Sissala		Muslim (Islamic)		Primary	Famer		Married		Ploygamy	25	Famer		Primary	4	Yes	Yes	Yes	Yes		1	0	0	0	0	No	0	Yes	0	0	No				0	2020-01-11	0	Four and above	Health Center/Midwife		Yes	Yes	No	Yes
Intervention	Intervention arm	Sissala West	Gbarima	27	25	Other (specify)	Kusasi	Muslim (Islamic)		Primary	Housewife		Married		Monogamy	35	Other (specify)	Galamsay	No formal education	4	Yes	Yes	Yes	Yes		3	2	1	0	0	No	0	Yes	3	0	No				0	2020-01-05	3	Four and above	Health Center/Midwife		Yes	Yes	Yes	Yes
Intervention	Intervention arm	Sissala West	Jawia	30	23	Sissala		Muslim (Islamic)		Primary	Famer		Married		Ploygamy	50	Famer		Secondary	4	Yes	Yes	Yes	Yes		3	1	2	0	0	No	0	No			No				3	2020-01-07	3	Four and above	Health Center/Midwife		Yes	Yes	Yes	Yes
Intervention	Control arm	Sissala West	Pieng	36	24	Sissala		Muslim (Islamic)		illiterate	Housewife		Married		Ploygamy	45	Famer		Primary	8	Yes	Yes	Yes	Yes		2	1	0	0	0	No	0	No			No				1	2017-01-09	1	Four and above	CHPS/CHO	CHO	Yes	Yes	No	Yes
Intervention	Intervention arm	Sissala West	Pulima	20	19	Sissala		Muslim (Islamic)		illiterate	Famer		Married		Ploygamy	28	Famer		Secondary	2	Yes	Yes	Yes	Yes		2	2	0	0	0	No	0	No			No				2	2020-01-02	2	Four and above	CHPS/CHO	0	Yes	Yes	Yes	Yes
Intervention	Intervention arm	Sissala West	Jawia	20	19	Sissala		Muslim (Islamic)		Primary	Famer		Married		Monogamy	40	Famer		Secondary	5	Yes	Yes	Yes	Yes		2	1	2	0	0	No	1	Yes	2	0	No				2	2020-01-06	2	Three	Health Center/Midwife		Yes	Yes	Yes	Yes
Intervention	Intervention arm	Sissala West	Gwollu	28	19	Sissala		Muslim (Islamic)		Primary	Trader		Married		Ploygamy	36	Famer		No formal education	4	Yes	Yes	Yes	No		4	1	2	1	0	Yes	1	No			No				2	2020-01-03	4	Four and above	CHPS/CHO	0	Yes	Yes	Yes	Yes
Intervention	Intervention arm	Sissala West	Pulima	23	20	Sissala		Muslim (Islamic)		Primary	Famer		Married		Monogamy	35	Famer		Secondary	4	Yes	Yes	Yes	Yes		3	2	1	0	0	No	1	Yes	3	0	Yes	1	Health institution		4	2020-01-04	4	Three	CHPS/CHO	0	Yes	Yes	Yes	Yes
Intervention	Intervention arm	Sissala West	Konkogu	20	18	Sissala		Muslim (Islamic)		Primary	Housewife		Married		Monogamy	25	Famer		Primary	2	No					2	2	0	0	0	No	0	No			No				2	2020-01-03	2	Four and above	CHPS/CHO	0	Yes	Yes	Yes	Yes
Intervention	Control arm	Sissala West	Kulfuo	39	23	Sissala		Muslim (Islamic)		Primary	Famer		Married		Ploygamy	40	Famer		No formal education	6	No					5	1	3	0	0	No	2	No			No				1	2015-01-05	4	Four and above	Health Center/Midwife		Yes	Yes	No	Yes
Intervention	Intervention arm	Sissala West	Kusali	21	20	Sissala		Muslim (Islamic)		Primary	Famer		Married		Monogamy	32	Famer		Secondary	3	Yes	Yes	Yes	Yes		3	3	1	0	0	No	1	No			I don’t remember				3	2020-01-03	3	Four and above	CHPS/CHO	O	Yes	Yes	Yes	Yes
Intervention	Intervention arm	Sissala West	Pulima	23	23	Sissala		Muslim (Islamic)		Secondary	Trader		Married		Monogamy	25	Famer		Secondary	3	Yes	Yes	Yes	Yes		2	2	2	0	0	No	0	No			No				2	2020-01-04	2	Four and above	CHPS/CHO	0	Yes	Yes	Yes	Yes
Intervention	Intervention arm	Sissala West	Latifa	20	19	Sissala		Muslim (Islamic)		Primary	Famer		Married		Monogamy	35	Famer		Secondary	2	Yes	Yes	Yes	Yes		2	1	1	0	0	No	0	No			No				2	2020-01-03	2	Four and above	CHPS/CHO	0	Yes	Yes	Yes	Yes
Intervention	Control arm	Sissala West	Pieng	24	24	Sissala		Muslim (Islamic)		Primary	Famer		Married		Monogamy	31	Famer		Primary	8	No					3	0	2	0	0	No	0	No			No				1	2017-01-07	1	Four and above	CHPS/CHO	CHO	Yes	Yes	No	Yes
Intervention	Intervention arm	Sissala West	Kusali	25	24	Other (specify)		Muslim (Islamic)		Tertiary	Employed		Married		Monogamy	28	Employed		Tertiary	2	Yes	Yes	Yes	Yes		2	2	1	0	0	No	0	No			No				2	2020-01-05	2	Four and above	CHPS/CHO	O	Yes	Yes	Yes	Yes
Intervention	Intervention arm	Sissala West	Pulima	34	21	Sissala		Muslim (Islamic)		Primary	Famer		Married		Monogamy	42	Employed		Tertiary	4	Yes	Yes	Yes	Yes		4	1	2	1	0	Yes	0	Yes	3	0	No				4	2020-01-05	4	Four and above	CHPS/CHO	0	Yes	Yes	Yes	Yes
Intervention	Control arm	Sissala West	Kulfuo	21	21	Sissala		Muslim (Islamic)		Secondary	Famer		Married		Monogamy	25	Famer		No formal education	8	Yes	Yes	Yes	Yes		2	1	0	0	0	No	1	No			No				1	2017-01-07	1	Four and above	Health Center/Midwife		Yes	Yes	No	Yes
Intervention	Intervention arm	Sissala West	Sorbelle	23	22	Sissala		Muslim (Islamic)		Primary	Housewife		Married		Monogamy	27	Famer		Primary	4	Yes	Yes	Yes	Yes		4	2	1	0	0	No	1	Yes	3	1	Yes	1	Health institution		4	2020-01-03	4	Three	Health Center/Midwife		Yes	Yes	Yes	Yes
Intervention	Intervention arm	Sissala West	Liplime	22	21	Sissala		Muslim (Islamic)		Primary	Other (specify)	Student	Married		Ploygamy	34	Famer		Secondary	4	Yes	Yes	Yes	Yes		4	2	1	1	0	Yes	0	No			No				4	2020-01-04	4	Three	Health Center/Midwife		Yes	Yes	Yes	Yes
Intervention	Control arm	Sissala West	Challu	20	20	Sissala		Muslim (Islamic)		Primary	Famer		Married		Monogamy	23	Famer		No formal education	2	Yes	Yes	Yes	Yes		1	0	0	0	0	No	0	No			I don’t remember				0	2020-01-11	0	Four and above	CHPS/CHO	N/A	No	No	No	Yes
Intervention	Intervention arm	Sissala West	Jawia	24	20	Sissala		Muslim (Islamic)		illiterate	Famer		Married		Ploygamy	31	Famer		Primary	3	Yes	Yes	Yes	Yes		3	2	1	0	0	No	0	No			No				3	2020-01-05	3	Four and above	Health Center/Midwife		Yes	Yes	Yes	Yes
Intervention	Intervention arm	Sissala West	Pulima	22	22	Sissala		Muslim (Islamic)		Secondary	Famer		Married		Ploygamy	35	Famer		No formal education	4	Yes	Yes	Yes	Yes		4	2	2	1	0	Yes	0	No			No				4	2020-01-05	4	Four and above	CHPS/CHO	0	Yes	Yes	Yes	Yes
Intervention	Intervention arm	Sissala West	Bouti	24	21	Sissala		Muslim (Islamic)		illiterate	Famer		Married		Ploygamy	26	Famer		No formal education	4	Yes	Yes	Yes	Yes		3	1	2	0	0	No	0	Yes	3	0	No				3	2020-01-06	3	Four and above	Hospital/Midwife		Yes	Yes	Yes	Yes
Intervention	Intervention arm	Sissala West	Konkogu	30	20	Sissala		Christianity		illiterate	Housewife		Married		Monogamy	35	Employed		Secondary	4	Yes	Yes	Yes	Yes		3	3	1	0	0	No	0	No			No				2	2020-01-03	3	Four and above	CHPS/CHO	0	Yes	Yes	Yes	Yes
Intervention	Control arm	Sissala West	Sentie	30	21	Sissala		Muslim (Islamic)		illiterate	Famer		Married		Monogamy	34	Famer		No formal education	8	Yes	Yes	No			4	1	2	0	0	No	0	No			No				1	2016-01-05	3	Three	CHPS/CHO	CHO	Yes	No	No	Yes
Intervention	Intervention arm	Sissala West	Kandia	39	20	Sissala		Muslim (Islamic)		illiterate	Famer		Married		Ploygamy	40	Famer		No formal education	3	Yes	Yes	Yes	Yes		3	2	1	0	0	No	0	No			No				3	2020-01-01	3	Three	CHPS/CHO	0	Yes	Yes	Yes	Yes
Intervention	Intervention arm	Sissala West	Sorbelle	23	22	Sissala		Muslim (Islamic)		Secondary	Trader		Married		Monogamy	25	Famer		Primary	2	Yes	Yes	Yes	Yes		2	1	1	0	0	No	0	No			No				2	2020-01-02	2	Four and above	Health Center/Midwife		Yes	Yes	Yes	Yes
Intervention	Intervention arm	Sissala West	Jitong	23	23	Sissala		Muslim (Islamic)		Tertiary	Housewife		Married		Monogamy	26	Other (specify)	Student	Tertiary	1	Yes	Yes	Yes	Yes		2	2	1	0	1	Yes	0	No			No				2	2020-01-04	2	Four and above	CHPS/CHO	0	Yes	Yes	Yes	Yes
Intervention	Intervention arm	Sissala West	Jitong	29	20	Sissala		Muslim (Islamic)		Primary	Famer		Married		Ploygamy	44	Famer		No formal education	4	Yes	Yes	Yes	Yes		4	2	1	1	1	Yes	0	No			No				4	2020-01-03	4	Three	Health Center/Midwife		Yes	Yes	Yes	Yes
Intervention	Intervention arm	Sissala West	Pulima	25	23	Sissala		Muslim (Islamic)		Primary	Famer		Married		Monogamy	33	Famer		Primary	3	Yes	Yes	Yes	Yes		3	2	1	0	0	No	0	No			No				0	2020-01-05	3	Four and above	CHPS/CHO	0	Yes	Yes	Yes	Yes
Intervention	Intervention arm	Sissala West	Jawia.	33	30	Sissala		Muslim (Islamic)		illiterate	Housewife		Married		Ploygamy	39	Famer		No formal education	3	Yes	Yes	Yes	Yes		3	3	2	1	0	Yes	0	No			No				3	2020-01-05	3	Four and above	Health Center/Midwife		Yes	Yes	Yes	Yes
Intervention	Intervention arm	Sissala West	Jitong	29	20	Sissala		Muslim (Islamic)		illiterate	Housewife		Married		Ploygamy	48	Famer		No formal education	4	Yes	Yes	Yes	Yes		4	1	2	0	0	No	1	No			No				4	2020-01-05	4	Four and above	Health Center/Midwife		Yes	Yes	Yes	Yes
Intervention	Intervention arm	Sissala West	Kusali	25	18	Sissala		Muslim (Islamic)		Secondary	Famer		Married		Monogamy	30	Employed		Tertiary	2	Yes	Yes	Yes	Yes		2	2	0	0	0	No	0	No			No				2	2020-01-05	2	Four and above	Hospital/Midwife		Yes	Yes	Yes	Yes
Intervention	Intervention arm	Sissala West	Sibelle	29	21	Sissala		Muslim (Islamic)		illiterate	Famer		Married		Monogamy	32	Famer		No formal education	4	Yes	Yes	Yes	Yes		4	2	2	0	0	No	1	Yes	0	0	Yes	1	Home	0	3	2020-01-11	3	Three	CHPS/CHO	0	Yes	Yes	Yes	Yes
Intervention	Intervention arm	Sissala West	Jawia	25	25	Sissala		Muslim (Islamic)		Secondary	Housewife		Married		Ploygamy	34	Famer		Secondary	3	Yes	Yes	Yes	Yes		2	2	0	0	0	No	0	No			No				2	2020-01-08	2	Four and above	Health Center/Midwife		Yes	Yes	Yes	Yes
Intervention	Intervention arm	Sissala West	Gwollu	30	25	Sissala		Muslim (Islamic)		Primary	Trader		Married		Monogamy	38	Trader		Secondary	3	Yes	Yes	Yes	Yes		4	2	1	1	0	Yes	0	No			No				2	2020-01-01	4	Three	CHPS/CHO	0	Yes	Yes	Yes	Yes
Intervention	Intervention arm	Sissala West	Gbarima	25	23	Sissala		Muslim (Islamic)		Primary	Housewife		Married		Ploygamy	35	Famer		No formal education	4	Yes	Yes	Yes	Yes		3	2	1	2	1	Yes	1	Yes	0	0	No				3	2020-01-02	3	Four and above	CHPS/CHO	0	Yes	Yes	Yes	Yes
Intervention	Control arm	Sissala West	Pieng	23	20	Sissala		Muslim (Islamic)		Primary	Famer		Married		Monogamy	30	Famer		Primary	3	Yes	Yes	Yes	Yes		2	0	1	0	0	No	0	No			No				1	2016-01-06	1	Four and above	Health Center/Midwife		Yes	No	No	Yes
Intervention	Control arm	Sissala West	Sentie	40	26	Sissala		Muslim (Islamic)		illiterate	Famer		Married		Monogamy	45	Famer		No formal education	7	Yes	Yes	Yes	Yes		4	0	2	1	0	Yes	1	No			No				1	2015-01-04	2	Four and above	CHPS/CHO	CHO	No	No	No	Yes
Intervention	Intervention arm	Sissala West	Pulima	28	25	Sissala		Muslim (Islamic)		Primary	Housewife		Married		Ploygamy	35	Famer		Secondary	4	Yes	Yes	Yes	Yes		3	2	1	0	0	No	0	No			No				0	2020-01-02	3	Four and above	CHPS/CHO	O	Yes	Yes	Yes	Yes
Intervention	Intervention arm	Sissala West	Sibelle	19	18	Sissala		Muslim (Islamic)		Primary	Famer		Married		Monogamy	20	Other (specify)	Student	Secondary	5	Yes	Yes	Yes	Yes		2	1	1	0	0	No	0	No			No				5	2020-01-02	2	Four and above	CHPS/CHO	0	Yes	Yes	Yes	Yes
Intervention	Control arm	Sissala West	Sentie	21	21	Sissala		Muslim (Islamic)		Primary	Famer		Married		Monogamy	26	Famer		Primary	5	Yes	Yes	Yes	Yes		1	0	0	0	0	No	0	No			No				0	2020-01-11	0	Four and above	CHPS/CHO	CHO	No	No	No	Yes
Intervention	Control arm	Sissala West	Sakai	37	25	Sissala		Muslim (Islamic)		illiterate	Famer		Married		Monogamy	48	Famer		No formal education	6	No					7	4	0	1	1	Yes	2	No			No				1	2015-01-10	5	Four and above	Health Center/Midwife		Yes	Yes	No	Yes
Intervention	Control arm	Sissala West	Nmanduonu	29	25	Sissala		Muslim (Islamic)		illiterate	Housewife		Married		Monogamy	32	Famer		Secondary	4	Yes	No				3	1	1	0	0	No	1	No			No				1	2017-01-07	2	Four and above	Health Center/Midwife		Yes	Yes	Yes	Yes
Intervention	Intervention arm	Sissala West	Kusali	28	28	Sissala		Muslim (Islamic)		illiterate	Famer		Married		Ploygamy	40	Famer		No formal education	4	Yes	Yes	Yes	Yes		4	4	1	1	0	Yes	2	Yes	2	0	Yes	1	Home	0	3	2020-01-02	4	Three	Health Center/Midwife		Yes	Yes	Yes	Yes
Intervention	Intervention arm	Sissala West	Sorbelle	24	23	Sissala		Muslim (Islamic)		Secondary	Housewife		Married		Monogamy	35	Famer		Secondary	5	Yes	Yes	Yes	Yes		2	3	0	0	0	No	0	No			No				3	2020-01-03	3	Four and above	CHPS/CHO	O	Yes	Yes	Yes	Yes
Intervention	Intervention arm	Sissala West	Jawia	25	24	Sissala		Muslim (Islamic)		Primary	Famer		Married		Monogamy	45	Famer		Primary	4	Yes	Yes	Yes	Yes		3	2	1	0	0	No	0	No			No				3	2020-01-06	3	Four and above	Health Center/Midwife		Yes	Yes	Yes	Yes
Intervention	Control arm	Sissala West	Sakai	22	22	Sissala		Christianity		Secondary	Housewife		Married		Monogamy	28	Employed		Tertiary	2	Yes	Yes	Yes	Yes		1	0	0	0	0	No	0	Yes	0	0	No				0	2020-01-11	0	Four and above	Health Center/Midwife		Yes	Yes	Yes	Yes
Intervention	Intervention arm	Sissala West	Kulpulima jawia	22	20	Sissala		Muslim (Islamic)		Primary	Famer		Married		Ploygamy	41	Famer		No formal education	4	Yes	Yes	Yes	Yes		4	2	2	0	0	No	1	Yes	3	1	No				4	2020-01-05	4	Three	CHPS/CHO	0	Yes	Yes	Yes	Yes
Intervention	Intervention arm	Sissala West	Kandia	34	19	Sissala		Muslim (Islamic)		illiterate	Famer		Married		Monogamy	42	Famer		Primary	4	Yes	Yes	Yes	No		4	2	1	1	0	Yes	0	No			No				4	2020-01-03	4	Four and above	CHPS/CHO	0	Yes	Yes	Yes	Yes
Intervention	Control arm	Sissala West	Sakai	40	27	Sissala		Muslim (Islamic)		illiterate	Famer		Married		Ploygamy	45	Famer		Secondary	9	Yes	No				7	1	5	0	0	No	5	No			No				1	2016-01-09	6	Four and above	Health Center/Midwife		Yes	Yes	Yes	Yes
Intervention	Intervention arm	Sissala West	Jitong	22	19	Sissala		Muslim (Islamic)		illiterate	Famer		Married		Monogamy	26	Famer		No formal education	4	No					3	1	1	2	0	Yes	1	Yes	0	0	No				3	2020-01-06	4	Four and above	Health Center/Midwife		Yes	Yes	Yes	Yes
Intervention	Intervention arm	Sissala West	Jawia	35	19	Sissala		Muslim (Islamic)		illiterate	Famer		Married		Monogamy	40	Famer		No formal education	5	Yes	Yes	Yes	Yes		4	2	1	0	1	Yes	1	Yes	3	1	No				4	2020-01-02	4	Four and above	Health Center/Midwife		Yes	Yes	Yes	Yes
Intervention	Intervention arm	Sissala West	Pulima	20	19	Sissala		Muslim (Islamic)		Secondary	Employed		Married		Monogamy	29	Employed		Tertiary	3	Yes	Yes	Yes	Yes		3	2	1	0	0	No	0	No			No				3	2020-01-06	3	Four and above	Health Center/Midwife		Yes	Yes	Yes	Yes
Intervention	Intervention arm	Sissala West	Jawia	25	25	Sissala		Muslim (Islamic)		Secondary	Housewife		Married		Monogamy	33	Other (specify)	Mechanic	Primary	2	No					2	1	1	0	0	No	0	No			No				2	2020-01-07	2	Four and above	Health Center/Midwife		Yes	Yes	Yes	Yes
Intervention	Intervention arm	Sissala West	Sibelle	39	19	Sissala		Muslim (Islamic)		illiterate	Famer		Married		Monogamy	38	Famer		No formal education	6	Yes	No				3	1	2	0	1	Yes	1	Yes	2	0	Yes	1	Home	0	3	2020-01-02	3	Four and above	CHPS/CHO	0	Yes	Yes	No	Yes
Intervention	Intervention arm	Sissala West	Massimo Sakina	20	19	Sissala		Muslim (Islamic)		Primary	Housewife		Married		Ploygamy	23	Other (specify)	Tractor	No formal education	4	Yes	Yes	Yes	Yes		4	2	1	1	0	Yes	1	No			No				4	2020-01-04	4	Four and above	CHPS/CHO	0	Yes	Yes	Yes	Yes
Intervention	Intervention arm	Sissala West	Zainab chukwufa	32	26	Sissala		Muslim (Islamic)		Secondary	Housewife		Married		Monogamy	33	Famer		Secondary	3	Yes	Yes	Yes	Yes		3	1	2	0	0	No	0	No			No				0	2020-01-05	3	Four and above	Health Center/Midwife		Yes	Yes	Yes	Yes
Intervention	Intervention arm	Sissala West	Sorbelle	25	24	Sissala		Muslim (Islamic)		Primary	Famer		Married		Monogamy	30	Famer		No formal education	4	No					2	1	1	0	0	No	0	No			No				2	2020-01-04	2	Four and above	CHPS/CHO	0	Yes	Yes	Yes	Yes
Intervention	Intervention arm	Sissala West	Gwollu	31	21	Sissala		Muslim (Islamic)		illiterate	Housewife		Married		Monogamy	36	Famer		No formal education	2	Yes	Yes	Yes	No		2	1	1	0	0	No	0	No			No				2	2020-01-02	2	Four and above	CHPS/CHO	0	Yes	Yes	Yes	Yes
Intervention	Intervention arm	Sissala West	Pulima	30	24	Sissala		Muslim (Islamic)		Primary	Famer		Married		Monogamy	31	Famer		Primary	3	No					2	2	0	0	0	No	0	Yes	0	0	No				3	2020-01-07	3	Four and above	CHPS/CHO	0	Yes	Yes	Yes	Yes
Intervention	Control arm	Sissala West	Sakai	36	25	Sissala		Muslim (Islamic)		illiterate	Trader		Married		Monogamy	40	Other (specify)	Driver	Secondary	5	Yes	Yes	Yes	Yes		3	1	1	0	0	No	0	Yes	2	0	No				1	2011-01-05	2	Four and above	Health Center/Midwife		Yes	Yes	No	Yes
Intervention	Intervention arm	Sissala West	Sorbelle	24	22	Sissala		Christianity		illiterate	Famer		Married		Monogamy	27	Famer		Primary	4	Yes	Yes	Yes	Yes		3	2	2	1	0	Yes	0	Yes	0	0	No				0	2020-01-12	3	Four and above	CHPS/CHO	0	Yes	Yes	Yes	Yes
Intervention	Intervention arm	Sissala West	Jawia	29	28	Sissala		Muslim (Islamic)		Secondary	Trader		Married		Ploygamy	45	Trader		Secondary	3	Yes	Yes	Yes	Yes		3	1	2	0	0	No	0	No			No				3	2020-01-09	3	Four and above	Health Center/Midwife		Yes	Yes	Yes	Yes
Intervention	Intervention arm	Sissala West	Jitong	20	19	Sissala		Muslim (Islamic)		Primary	Famer		Married		Monogamy	42	Famer		No formal education	1	No					1	0	1	0	0	No	0	No			No				2	2020-01-05	2	Four and above	CHPS/CHO	0	Yes	Yes	Yes	Yes
Intervention	Intervention arm	Sissala West	Sibelle	30	19	Sissala		Muslim (Islamic)		illiterate	Famer		Married		Ploygamy	36	Famer		No formal education	2	Yes	Yes	Yes	Yes		3	1	2	1	1	Yes	1	No			No				3	2020-01-06	3	Four and above	CHPS/CHO	0	Yes	Yes	Yes	Yes
Intervention	Intervention arm	Sissala West	Konkogu	24	23	Sissala		Muslim (Islamic)		illiterate	Famer		Married		Monogamy	26	Employed		No formal education	2	Yes	Yes	Yes	Yes		1	1	2	0	0	No	0	No			No				2	2020-01-02	3	Four and above	CHPS/CHO	0	Yes	Yes	Yes	Yes
Intervention	Intervention arm	Sissala West	Jitong	24	22	Sissala		Traditional		Primary	Famer		Married		Monogamy	24	Famer		Primary	3	Yes	Yes	Yes	Yes		2	1	1	0	0	No	0	No			No				3	2020-01-05	3	Four and above	Health Center/Midwife		Yes	Yes	No	Yes
Intervention	Intervention arm	Sissala West	Sorbelle	19	18	Kasem		Christianity		Primary	Housewife		Married		Monogamy	20	Other (specify)	Tractor Operator	Primary	2	Yes	Yes	Yes	Yes		2	1	1	1	0	Yes	0	Yes	0	0	No				2	2020-01-06	2	Four and above	CHPS/CHO	0	Yes	Yes	Yes	Yes
Intervention	Intervention arm	Sissala West	Sibelle	26	20	Kasem		Muslim (Islamic)		illiterate	Famer		Married		Monogamy	30	Famer		No formal education	4	Yes	Yes	Yes	Yes		4	2	2	1	0	Yes	0	No			No				4	2020-01-04	4	Four and above	CHPS/CHO	0	Yes	Yes	Yes	Yes
Intervention	Intervention arm	Sissala West	Kusali	24	23	Sissala		Muslim (Islamic)		Tertiary	Employed		Married		Monogamy	31	Employed		Tertiary	2	Yes	Yes	Yes	Yes		2	1	1	0	0	No	0	No			No				2	2020-01-05	2	Four and above	Health Center/Midwife		Yes	Yes	Yes	Yes
Intervention	Intervention arm	Sissala West		29	24	Sissala		Muslim (Islamic)		illiterate	Other (specify)	Tractor	Married		Monogamy	35	Famer		No formal education	5	Yes	Yes	Yes	Yes		3	1	2	1	0	Yes	0	No			Yes	0	Home	0	3	2020-01-02	3	Four and above	CHPS/CHO	0	Yes	Yes	Yes	Yes
Intervention	Intervention arm	Sissala West	Kulpulima	25	24	Sissala		Muslim (Islamic)		Primary	Famer		Married		Monogamy	30	Famer		No formal education	4	Yes	Yes	Yes	Yes		2	1	1	0	0	No	0	Yes	0	0	No				4	2020-01-03	4	Four and above	CHPS/CHO	0	Yes	Yes	Yes	Yes
Intervention	Intervention arm	Sissala West	Jawia	39	19	Sissala		Muslim (Islamic)		illiterate	Famer		Married		Ploygamy	40	Famer		No formal education	5	No					4	3	1	0	0	No	0	No			No				4	2020-01-08	4	Four and above	Health Center/Midwife		Yes	Yes	Yes	Yes
Intervention	Control arm	Sissala West	Pieng	42	22	Sissala		Muslim (Islamic)		illiterate	Famer		Married		Ploygamy	45	Famer		No formal education	8	No					4	0	3	0	0	No	0	No			No				1	2017-01-06	3	Four and above	CHPS/CHO	CHO	Yes	No	No	Yes
Intervention	Intervention arm	Sissala West	Jawia	32	19	Sissala		Muslim (Islamic)		illiterate	Famer		Married		Monogamy	34	Famer		No formal education	4	Yes	Yes	Yes	Yes		3	2	1	0	0	No	0	No			No				3	2020-01-06	3	Four and above	Health Center/Midwife		Yes	Yes	Yes	Yes
Intervention	Control arm	Sissala West	Sakai	19	19	Sissala		Muslim (Islamic)		Secondary	Famer		Married		Ploygamy	28	Famer		No formal education	5	Yes	Yes	Yes	Yes		2	0	0	0	0	No	0	No			Yes	1	Health institution		0	2020-01-11	0	Four and above	Health Center/Midwife		Yes	Yes	Yes	Yes
Intervention	Control arm	Sissala West	Sakai	29	22	Sissala		Muslim (Islamic)		Primary	Housewife		Married		Monogamy	34	Famer		No formal education	5	Yes	No				4	1	2	0	0	No	2	No			No				1	2018-01-06	3	Four and above	Health Center/Midwife		Yes	Yes	No	Yes
Intervention	Intervention arm	Sissala West	Sorbelle	29	19	Sissala		Muslim (Islamic)		Primary	Other (specify)	0	Married		Monogamy	34	Trader		No formal education	6	Yes	Yes	Yes	Yes		4	5	3	2	0	Yes	2	Yes	4	0	No				4	2020-01-02	4	Four and above	CHPS/CHO	0	Yes	Yes	Yes	Yes
Intervention	Intervention arm	Sissala West	Kusali	33	24	Sissala		Muslim (Islamic)		Primary	Famer		Married		Ploygamy	36	Other (specify)	Driver	Primary	4	Yes	Yes	Yes	Yes		4	3	1	0	0	No	2	No			No				2	2020-01-04	4	Four and above	CHPS/CHO	0	Yes	Yes	Yes	Yes
Intervention	Intervention arm	Sissala West	Bariskisu musah	36	19	Sissala		Muslim (Islamic)		illiterate	Famer		Married		Monogamy	40	Famer		No formal education	4	Yes	Yes	Yes	Yes		3	1	2	0	0	No	0	No			No				3	2020-01-02	3	Four and above	CHPS/CHO	0	Yes	Yes	Yes	Yes
Intervention	Control arm	Sissala West	Kulfuo	29	24	Sissala		Muslim (Islamic)		Primary	Famer		Married		Monogamy	33	Famer		No formal education	5	No					3	2	0	0	0	No	0	Yes	2	0	No				1	2015-01-07	2	Four and above	Health Center/Midwife		Yes	Yes	No	Yes
Intervention	Intervention arm	Sissala West	Jawia	21	21	Sissala		Muslim (Islamic)		Primary	Famer		Married		Monogamy	35	Famer		Secondary	3	No					3	3	2	0	0	No	0	No			No				3	2020-01-06	3	Four and above	Health Center/Midwife		Yes	Yes	Yes	Yes
Intervention	Intervention arm	Sissala West	Gwollu	27	20	Sissala		Muslim (Islamic)		Primary	Housewife		Married		Monogamy	28	Trader		No formal education	4	Yes	Yes	Yes	Yes		4	2	1	1	0	Yes	2	No			No				3	2020-01-01	4	Four and above	CHPS/CHO	O	Yes	Yes	Yes	Yes
Intervention	Intervention arm	Sissala West	Jawia	23	23	Sissala		Muslim (Islamic)		Secondary	Housewife		Married		Monogamy	26	Employed		Tertiary	3	Yes	Yes	No			3	1	2	0	0	No	0	No			No				3	2020-01-02	3	Four and above	Health Center/Midwife		Yes	Yes	Yes	Yes
Intervention	Intervention arm	Sissala West	Pulima	24	20	Sissala		Muslim (Islamic)		illiterate	Famer		Married		Ploygamy	26	Famer		Primary	3	Yes	Yes	Yes	Yes		3	2	1	0	0	No	0	Yes	1	0	Yes	1	Health institution		3	2020-01-05	3	Four and above	CHPS/CHO	0	Yes	Yes	Yes	Yes
Intervention	Intervention arm	Sissala West	Konkogu	20	19	Sissala		Muslim (Islamic)		Primary	Famer		Not married		Monogamy	26	Famer		No formal education	2	No					2	0	0	0	0	No	0	No			No				2	2020-01-03	2	Four and above	CHPS/CHO	O	Yes	Yes	Yes	Yes
Intervention	Intervention arm	Sissala West	Sorbelle	31	24	Sissala		Muslim (Islamic)		Primary	Famer		Married		Monogamy	32	Famer		Tertiary	5	Yes	Yes	Yes	Yes		4	2	2	0	0	No	2	Yes	0	0	Yes	2	Home	0	4	2020-01-05	4	Four and above	CHPS/CHO	0	Yes	Yes	Yes	Yes
Intervention	Intervention arm	Sissala West	Sorbelle	34	19	Sissala		Muslim (Islamic)		illiterate	Famer		Married		Monogamy	40	Famer		Primary	5	Yes	Yes	Yes	Yes		4	2	2	1	0	Yes	1	Yes	0	0	No				4	2020-01-04	4	Four and above	CHPS/CHO	0	Yes	Yes	Yes	Yes
Intervention	Control arm	Sissala West	Challu	25	22	Sissala		Muslim (Islamic)		illiterate	Famer		Married		Monogamy	27	Famer		No formal education	5	Yes	Yes	No			1	0	0	0	0	No	0	No			No				0	2020-01-11	0	Four and above	Other (specify)		No	No	No	Yes
Intervention	Intervention arm	Sissala West	Sorbelle	19	20	Sissala		Muslim (Islamic)		Primary	Famer		Married		Monogamy	21	Famer		Primary	5	Yes	Yes	Yes	Yes		4	1	3	0	0	No	0	No			No				4	2020-01-01	4	Four and above	CHPS/CHO	0	Yes	Yes	Yes	Yes
Intervention	Intervention arm	Sissala West	Sorbelle	34	19	Sissala		Muslim (Islamic)		illiterate	Famer		Married		Monogamy	40	Famer		No formal education	4	No					4	2	1	1	0	Yes	4	Yes	3	0	Yes	1	Health institution		4	2020-01-02	4	Four and above	CHPS/CHO	0	Yes	Yes	Yes	Yes
Intervention	Intervention arm	Sissala West	Ibrahim	38	19	Sissala		Muslim (Islamic)		illiterate	Famer		Married		Monogamy	45	Famer		No formal education	4	Yes	Yes	Yes	Yes		3	3	2	1	1	Yes	1	Yes	2	1	No				3	2020-01-07	3	Four and above	Health Center/Midwife		Yes	Yes	Yes	Yes
Intervention	Intervention arm	Sissala West	Bouti	40	19	Sissala		Muslim (Islamic)		illiterate	Famer		Married		Ploygamy	42	Famer		No formal education	4	Yes	Yes	Yes	Yes		5	2	2	0	0	No	1	Yes	0	0	No				4	2020-01-04	4	Four and above	CHPS/CHO	0	Yes	Yes	Yes	Yes
Intervention	Intervention arm	Sissala West	Konkogu	42	20	Sissala		Muslim (Islamic)		illiterate	Famer		Married		Ploygamy	45	Famer		No formal education	6	No					4	2	1	0	0	No	2	Yes	0	0	Yes	1	Home	O	2	2020-01-02	4	Four and above	CHPS/CHO	0	Yes	Yes	Yes	Yes
Intervention	Intervention arm	Sissala West	Sorbelle	20	19	Sissala		Muslim (Islamic)		Primary	Housewife		Married		Monogamy	32	Trader		Primary	4	Yes	Yes	Yes	Yes		3	2	1	0	1	Yes	1	Yes	0	0	No				3	2020-01-04	3	Three	CHPS/CHO	0	Yes	Yes	Yes	Yes
Intervention	Intervention arm	Sissala West	Jawia	25	24	Sissala		Muslim (Islamic)		Primary	Famer		Married		Monogamy	33	Famer		Primary	3	Yes	Yes	Yes	Yes		3	1	2	0	0	No	0	No			No				3	2020-01-07	3	Four and above	Health Center/Midwife		Yes	Yes	Yes	Yes
Intervention	Intervention arm	Sissala West	Sorbelle	22	22	Sissala		Muslim (Islamic)		Secondary	Famer		Married		Ploygamy	25	Famer		Secondary	3	Yes	Yes	Yes	Yes		2	0	0	0	0	No	0	No			No				2	2020-01-03	2	Four and above	CHPS/CHO	0	Yes	Yes	Yes	Yes
Intervention	Intervention arm	Sissala West	Konkogu	21	20	Sissala		Muslim (Islamic)		Primary	Housewife		Married		Ploygamy	31	Other (specify)	Herdsman	No formal education	4	No					4	2	1	1	0	Yes	2	Yes	2	0	Yes	1	Home	0	4	2020-01-02	4	Four and above	CHPS/CHO	0	No	Yes	Yes	Yes
Intervention	Intervention arm	Sissala West		36	21	Sissala		Muslim (Islamic)		Primary	Housewife		Married		Monogamy	19	Famer		Primary	5	Yes	Yes	Yes	Yes		4	2	1	0	0	No	1	Yes	0	0	No				4	2020-01-04	5	Four and above	Health Center/Midwife		Yes	Yes	Yes	Yes
Intervention	Control arm	Sissala West	Sakai	34	28	Sissala		Muslim (Islamic)		illiterate	Famer		Married		Ploygamy	45	Famer		Primary	8	Yes	Yes	Yes	Yes		5	2	2	8	0	Yes	4	Yes	0	0	No				1	2017-01-07	4	Four and above	Health Center/Midwife		No	Yes	No	Yes
Intervention	Control arm	Sissala West	Nmaneuonu	32	22	Sissala		Muslim (Islamic)		Primary	Housewife		Married		Ploygamy	41	Famer		No formal education	4	Yes	Yes	No			3	1	1	0	0	No	2	No			No				1	2017-01-02	2	Four and above	Health Center/Midwife		Yes	No	No	Yes
Intervention	Intervention arm	Sissala West	Sorbelle	32	22	Sissala		Muslim (Islamic)		Primary	Famer		Married		Ploygamy	36	Famer		No formal education	5	Yes	Yes	Yes	Yes		4	2	1	0	1	Yes	1	No			No				4	2020-01-06	4	Four and above	CHPS/CHO	0	Yes	Yes	No	Yes
Intervention	Intervention arm	Sissala West	Kulpulima	25	20	Sissala		Muslim (Islamic)		Primary	Housewife		Married		Monogamy	28	Famer		No formal education	5	Yes	Yes	Yes	Yes		3	2	1	0	0	No	1	Yes	2	0	No				3	2020-01-04	3	Three	CHPS/CHO	0	Yes	Yes	No	Yes
Intervention	Control arm	Sissala West	Sakai	18	18	Sissala		Muslim (Islamic)		Primary	Housewife		Married		Monogamy	23	Famer		No formal education	2	No					4	3	0	0	0	No	0	No			No				1	2015-01-11	3	Four and above	Health Center/Midwife		Yes	Yes	No	Don’t know
Intervention	Intervention arm	Sissala West	Sorbelle	20	20	Sissala		Muslim (Islamic)		Secondary	Famer		Married		Monogamy	20	Famer		Secondary	5	Yes	Yes	Yes	Yes		2	1	1	0	0	No	0	No			No				2	2020-01-05	2	Four and above	CHPS/CHO	0	Yes	Yes	Yes	Yes
Intervention	Intervention arm	Sissala West	Kulpulima	30	29	Sissala		Muslim (Islamic)		Primary	Housewife		Married		Monogamy	34	Famer		Secondary	4	Yes	Yes	Yes	Yes		3	1	1	0	0	No	0	No			No				3	2020-01-10	3	Four and above	Health Center/Midwife		Yes	Yes	Yes	Yes
Intervention	Intervention arm	Sissala West	So6	23	22	Sissala		Muslim (Islamic)		Tertiary	Trader		Married		Monogamy	27	Employed		Secondary	5	Yes	Yes	Yes	Yes		3	1	2	0	0	No	0	No			No				3	2020-01-11	3	Four and above	CHPS/CHO	0	Yes	Yes	Yes	Yes
Intervention	Intervention arm	Sissala West	Sorbelle	31	21	Sissala		Muslim (Islamic)		Primary	Famer		Married		Monogamy	35	Famer		No formal education	3	Yes	Yes	Yes	Yes		3	2	1	0	0	No	0	Yes	0	0	Yes	3	Health institution		3	2020-01-03	3	Four and above	CHPS/CHO	O	Yes	Yes	Yes	Yes
Intervention	Intervention arm	Sissala West	Jawia	24	23	Sissala		Muslim (Islamic)		Secondary	Housewife		Married		Monogamy	33	Employed		Secondary	5	Yes	Yes	Yes	Yes		3	2	1	0	0	No	0	No			No				3	2020-01-09	3	Four and above	Health Center/Midwife		Yes	Yes	Yes	Yes
Intervention	Control arm	Sissala West	Challu	27	20	Sissala		Muslim (Islamic)		illiterate	Housewife		Married		Monogamy	32	Famer		No formal education	3	Yes	Yes	Yes	Yes		2	0	1	0	0	No	0	No			No				1	2016-01-04	1	Four and above	CHPS/CHO	CHO	Yes	No	No	Yes
Intervention	Intervention arm	Sissala West	Jawia	25	24	Sissala		Muslim (Islamic)		Secondary	Trader		Married		Monogamy	42	Famer		Secondary	4	Yes	Yes	Yes	Yes		3	2	1	0	0	No	0	Yes	3	0	Yes	3	Health institution		3	2020-01-07	3	Four and above	Health Center/Midwife		Yes	Yes	Yes	Yes
Intervention	Intervention arm	Sissala West	Konkogu	21	20	Sissala		Muslim (Islamic)		Primary	Housewife		Married		Monogamy	27	Employed		Tertiary	2	Yes	Yes	Yes	Yes		2	2	0	0	0	No	0	No			No				2	2020-01-03	2	Four and above	CHPS/CHO	0	Yes	Yes	Yes	Yes
Intervention	Intervention arm	Sissala West	Sibelle	24	23	Sissala		Muslim (Islamic)		Primary	Famer		Married		Monogamy	35	Famer		No formal education	4	Yes	Yes	Yes	Yes		4	2	1	0	0	No	1	No			No				4	2020-01-04	4	Four and above	CHPS/CHO	0	Yes	Yes	Yes	Yes
Intervention	Intervention arm	Sissala West	Sorbelle	25	18	Sissala		Muslim (Islamic)		Secondary	Famer		Married		Monogamy	25	Famer		Secondary	2	No					2	2	0	0	0	No	0	No			No				2	2020-01-06	2	Four and above	CHPS/CHO	0	Yes	Yes	Yes	Yes
Intervention	Intervention arm	Sissala West	Sorbelle	29	28	Sissala		Muslim (Islamic)		Secondary	Trader		Married		Monogamy	32	Other (specify)	Carpenter	Secondary	4	Yes	Yes	Yes	Yes		4	3	1	2	1	Yes	1	No			Yes	1	Home	0	4	2020-01-07	4	Four and above	Health Center/Midwife		Yes	Yes	Yes	Yes
Intervention	Intervention arm	Sissala West	Liplime	23	19	Sissala		Muslim (Islamic)		illiterate	Famer		Married		Monogamy	28	Famer		No formal education	3	Yes	Yes	No			3	1	2	0	0	No	0	No			No				3	2020-01-02	3	Three	Health Center/Midwife		Yes	Yes	No	Yes
Intervention	Intervention arm	Sissala West	Sorbelle	34	19	Sissala		Muslim (Islamic)		illiterate	Famer		Married		Monogamy	30	Other (specify)	Student tertiary	Tertiary	4	Yes	Yes	Yes	Yes		4	1	3	2	1	Yes	1	No			Yes	1	Home	0	4	2020-01-04	4	Four and above	CHPS/CHO	0	Yes	Yes	Yes	Yes
Intervention	Control arm	Sissala West	Pieng	18	18	Sissala		Muslim (Islamic)		Primary	Famer		Married		Monogamy	26	Famer		Primary	5	Yes	Yes	No			1	0	0	0	0	No	0	No			No				0	2020-01-11	0	Four and above	Other (specify)		Yes	No	Yes	Don’t know
Intervention	Control arm	Sissala West	Challu	23	23	Sissala		Muslim (Islamic)		Primary	Housewife		Married		Monogamy	28	Famer		Primary	4	Yes	Yes	Yes	Yes		1	0	0	0	0	No	0	No			No				0	2020-01-11	0	Three	CHPS/CHO	First pregnancy	No	No	No	Yes
Intervention	Control arm	Sissala West	Sentie	20	20	Sissala		Muslim (Islamic)		illiterate	Famer		Married		Monogamy	25	Famer		Primary	3	Yes	Yes	No			1	0	0	0	0	No	0	No			No				0	2020-01-11	0	Four and above	Other (specify)		Yes	Yes	No	Yes
Intervention	Intervention arm	Sissala West	Konkogu	24	19	Sissala		Muslim (Islamic)		illiterate	Famer		Married		Monogamy	30	Trader		No formal education	4	Yes	Yes	Yes	Yes		4	3	-24	0	0	No	0	No			No				0	2020-01-12	3	Four and above	CHPS/CHO	0	Yes	Yes	Yes	Yes
Intervention	Control arm	Sissala West	Sentie	23	23	Other (specify)	Frafra	Christianity		Primary	Famer		Married		Monogamy	28	Famer		No formal education	6	Yes	Yes	Yes	Yes		1	0	0	0	0	No	0	No			No				0	2020-01-11	0	Four and above	Other (specify)		Yes	No	No	Yes
Intervention	Intervention arm	Sissala West	Liplime	27	22	Sissala		Muslim (Islamic)		illiterate	Famer		Married		Monogamy	34	Famer		No formal education	4	No					4	2	1	0	1	Yes	1	No			No				4	2020-01-07	4	Three	Health Center/Midwife		Yes	Yes	No	Yes
Intervention	Intervention arm	Sissala West	Kulpulima	38	25	Sissala		Muslim (Islamic)		illiterate	Famer		Married		Monogamy	38	Famer		No formal education	4	No					4	3	1	1	0	Yes	1	Yes	2	0	No				4	2020-01-05	4	Three	CHPS/CHO	0	Yes	Yes	No	Yes
Intervention	Intervention arm	Sissala West	Kusali	24	20	Sissala		Muslim (Islamic)		Tertiary	Employed		Married		Monogamy	31	Employed		Tertiary	2	Yes	Yes	Yes	Yes		2	1	1	0	0	No	0	No			No				2	2020-01-05	2	Four and above	Health Center/Midwife		Yes	Yes	Yes	Yes
Intervention	Intervention arm	Sissala West	Kusali	25	19	Sissala		Muslim (Islamic)		Tertiary	Employed		Married		Monogamy	31	Employed		Tertiary	2	Yes	Yes	Yes	Yes		2	2	0	0	0	No	0	No			No				2	2020-01-01	2	Four and above	Health Center/Midwife		Yes	Yes	Yes	Yes
Intervention	Control arm	Sissala West	Sakai	27	27	Sissala		Muslim (Islamic)		Primary	Famer		Married		Ploygamy	35	Trader		No formal education	6	Yes	Yes	No			3	0	2	0	0	No	0	No			No				1	2016-01-04	1	Four and above	CHPS/CHO	CHO	Yes	No	Yes	Yes
Intervention	Intervention arm	Sissala West		19	17	Sissala		Muslim (Islamic)		illiterate	Famer		Married		Monogamy	25	Famer		No formal education	5	No					2	2	0	0	0	No	0	No			No				2	2020-01-08	2	Three	CHPS/CHO	No any other	Yes	Yes	Yes	Yes
Intervention	Control arm	Sissala West	Sakai	20	20	Sissala		Muslim (Islamic)		Primary	Housewife		Married		Monogamy	28	Famer		No formal education	5	Yes	Yes	Yes	Yes		3	0	1	0	1	Yes	0	No			No				1	2016-01-09	1	Four and above	Health Center/Midwife		Yes	Yes	Yes	Yes
Intervention	Control arm	Sissala West	Pieng	34	24	Sissala		Muslim (Islamic)		illiterate	Famer		Married		Ploygamy	40	Famer		Primary	9	No					2	0	1	0	0	No	0	No			No				1	2019-01-07	1	Four and above	CHPS/CHO	CHO	Yes	Yes	Yes	Yes
Intervention	Intervention arm	Sissala West	Sorbelle	29	20	Sissala		Muslim (Islamic)		illiterate	Famer		Married		Monogamy	32	Famer		Primary	5	Yes	Yes	Yes	Yes		2	2	1	1	0	Yes	0	No			No				2	2020-01-09	2	Four and above	Health Center/Midwife		Yes	Yes	Yes	Yes
Intervention	Intervention arm	Sissala West	Mohammed Aminata	34	31	Sissala		Muslim (Islamic)		Secondary	Famer		Married		Ploygamy	35	Famer		Secondary	3	Yes	Yes	Yes	Yes		4	2	1	1	0	Yes	0	No			No				4	2020-01-06	4	Four and above	Health Center/Midwife		Yes	Yes	Yes	Yes
Intervention	Control arm	Sissala West	Pieng	18	18	Sissala		Muslim (Islamic)		Primary	Housewife		Married		Monogamy	25	Famer		No formal education	9	Yes	Yes	Yes	Yes		1	0	0	0	0	No	0	No			No				0	2020-01-11	0	Four and above	Other (specify)		Yes	Yes	Yes	Yes
Intervention	Intervention arm	Sissala West	Kulpulima	24	19	Sissala		Muslim (Islamic)		Secondary	Famer		Married		Monogamy	26	Famer		Secondary	2	Yes	Yes	Yes	Yes		2	2	1	0	0	No	0	No			No				2	2020-01-08	2	Four and above	CHPS/CHO	0	Yes	Yes	Yes	Yes
Intervention	Intervention arm	Sissala West	Sorbelle	20	19	Kasem		Muslim (Islamic)		illiterate	Housewife		Married		Monogamy	30	Employed		Tertiary	4	Yes	Yes	Yes	Yes		2	1	1	0	0	No	0	No			No				2	2020-01-05	2	Four and above	CHPS/CHO	0	Yes	Yes	Yes	Yes
Intervention	Intervention arm	Sissala West	Sibelle	31	25	Sissala		Muslim (Islamic)		Primary	Famer		Married		Ploygamy	36	Famer		Primary	4	Yes	Yes	Yes	Yes		4	2	1	1	1	Yes	1	Yes	0	0	Yes	0	Home	0	4	2020-01-05	4	Four and above	CHPS/CHO	0	Yes	Yes	Yes	Yes
Intervention	Control arm	Sissala West	Nmanduonu	37	24	Sissala		Muslim (Islamic)		illiterate	Housewife		Married		Monogamy	38	Famer		No formal education	6	Yes	Yes	Yes	Yes		4	2	1	0	0	No	0	No			No				1	2018-01-03	3	Four and above	Health Center/Midwife		Yes	Yes	No	Yes
Intervention	Intervention arm	Sissala West	Liplime	34	20	Sissala		Muslim (Islamic)		illiterate	Famer		Not married		Monogamy	36	Famer		No formal education	4	No					4	2	1	1	0	Yes	1	Yes	0	0	No				0	2020-01-04	4	Four and above	Health Center/Midwife		Yes	Yes	Yes	Yes
Intervention	Intervention arm	Sissala West	Bouti	42	20	Sissala		Muslim (Islamic)		illiterate	Housewife		Married		Monogamy	45	Famer		Secondary	4	Yes	Yes	Yes	Yes		3	2	3	0	0	No	0	No			No				3	2020-01-07	3	Four and above	Health Center/Midwife		Yes	Yes	Yes	Yes
Intervention	Intervention arm	Sissala West	Konkogu	21	19	Other (specify)		Muslim (Islamic)		illiterate	Housewife		Married		Monogamy	32	Other (specify)	Herdsman	No formal education	2	No					2	1	1	0	0	No	0	No			No				2	2020-01-01	2	Four and above	CHPS/CHO	O	Yes	Yes	Yes	Yes
Intervention	Intervention arm	Sissala West	Pulima	29	20	Sissala		Muslim (Islamic)		Primary	Housewife		Married		Monogamy	45	Famer		Primary	4	Yes	Yes	Yes	Yes		4	2	2	0	0	No	0	No			No				4	2020-01-05	4	Four and above	Health Center/Midwife		Yes	Yes	Yes	Yes
Intervention	Intervention arm	Sissala West	Kusali	34	23	Sissala		Muslim (Islamic)		illiterate	Famer		Married		Monogamy	28	Famer		No formal education	4	No					4	2	1	0	0	No	1	Yes	0	0	Yes	1	Home	0	3	2020-01-02	4	Three	CHPS/CHO	0	Yes	Yes	Yes	Yes
Intervention	Intervention arm	Sissala West	Kulpulima	22	19	Sissala		Muslim (Islamic)		Secondary	Famer		Married		Monogamy	32	Famer		Secondary	2	Yes	Yes	Yes	Yes		2	1	1	0	0	No	0	No			No				2	2020-01-06	2	Four and above	CHPS/CHO	O	Yes	Yes	Yes	Yes
Intervention	Intervention arm	Sissala West	Gbarima	21	20	Sissala		Muslim (Islamic)		Secondary	Housewife		Married		Monogamy	28	Famer		Secondary	3	Yes	Yes	Yes	Yes		3	1	2	0	0	No	0	No			No				3	2020-01-07	3	Four and above	Health Center/Midwife		Yes	Yes	Yes	Yes
Intervention	Intervention arm	Sissala West	Sorbelle	33	20	Sissala		Muslim (Islamic)		illiterate	Famer		Married		Monogamy	28	Famer		Secondary	3	Yes	No				3	2	1	0	0	No	0	No			No				3	2019-01-02	4	Four and above	CHPS/CHO	0	Yes	Yes	Yes	Yes
Intervention	Intervention arm	Sissala West	Liplime	21	19	Sissala		Muslim (Islamic)		Primary	Famer		Married		Monogamy	52	Employed		Primary	2	Yes	Yes	Yes	Yes		2	1	1	0	0	No	0	No			No				2	2020-01-03	2	Four and above	Health Center/Midwife		Yes	Yes	Yes	Yes
Intervention	Control arm	Sissala West	Sakai	20	20	Sissala		Muslim (Islamic)		Secondary	Housewife		Married		Monogamy	31	Employed		Tertiary	2	Yes	Yes	Yes	Yes		1	0	0	0	0	No	0	No			No				0	2020-01-11	0	Four and above	Health Center/Midwife		Yes	Yes	Yes	Yes
Intervention	Intervention arm	Sissala West	Sorbelle	19	19	Sissala		Muslim (Islamic)		Primary	Housewife		Married		Monogamy	20	Famer		Secondary	4	Yes	Yes	Yes	Yes		2	1	1	0	0	No	0	No			No				2	2020-01-04	3	Four and above	CHPS/CHO	0	Yes	Yes	Yes	Yes
Intervention	Intervention arm	Sissala West	Bouti	23	20	Sissala		Muslim (Islamic)		illiterate	Famer		Married		Ploygamy	30	Famer		No formal education	3	Yes	Yes	Yes	Yes		3	3	3	0	0	No	0	No			No				3	2018-01-08	3	Four and above	Health Center/Midwife		Yes	Yes	Yes	Yes
Intervention	Intervention arm	Sissala West	Sorbelle	28	24	Sissala		Muslim (Islamic)		Primary	Famer		Married		Ploygamy	323	Famer		No formal education	4	Yes	Yes	No			4	2	1	1	0	Yes	1	No			No				4	2020-01-03	4	Four and above	CHPS/CHO	0	Yes	Yes	Yes	Yes
Intervention	Intervention arm	Sissala West	Kulpulima	23	22	Other (specify)	Mo	Christianity		Primary	Housewife		Married		Monogamy	26	Employed		Tertiary	2	Yes	Yes	Yes	Yes		2	2	0	0	0	No	0	No			No				2	2020-01-03	2	Four and above	CHPS/CHO	0	Yes	Yes	Yes	Yes
Intervention	Intervention arm	Sissala West	Jawia	28	26	Sissala		Muslim (Islamic)		Tertiary	Housewife		Married		Monogamy	36	Employed		Tertiary	3	Yes	Yes	Yes	Yes		2	1	1	0	0	No	0	Yes	2	0	No				2	2020-01-07	2	Four and above	Health Center/Midwife		Yes	Yes	Yes	Yes
Intervention	Intervention arm	Sissala West	Kusali	32	22	Sissala		Muslim (Islamic)		illiterate	Famer		Married		Ploygamy	40	Famer		No formal education	4	Yes	Yes	Yes	Yes		4	2	1	0	0	No	2	Yes	0	0	Yes	1	Home	0	2	2020-01-04	4	Three	CHPS/CHO	0	Yes	Yes	Yes	Yes
Intervention	Intervention arm	Sissala West	Kusali	23	20	Sissala		Muslim (Islamic)		Secondary	Housewife		Married		Monogamy	30	Famer		Secondary	2	Yes	Yes	Yes	Yes		2	1	1	0	0	No	0	No			No				2	2020-01-05	2	Four and above	CHPS/CHO	0	Yes	Yes	Yes	Yes
Intervention	Intervention arm	Sissala West	Liplime	23	19	Sissala		Muslim (Islamic)		illiterate	Famer		Married		Monogamy	29	Famer		No formal education	3	Yes	Yes	No			3	2	1	0	0	No	0	No			No				3	2020-01-06	3	Four and above	Health Center/Midwife		Yes	Yes	Yes	Yes
Intervention	Intervention arm	Sissala West	Liplime	30	24	Sissala		Muslim (Islamic)		illiterate	Famer		Married		Monogamy	35	Famer		No formal education	4	Yes	Yes	Yes	Yes		4	2	1	1	0	Yes	1	No			No				4	2020-01-05	4	Four and above	Health Center/Midwife		Yes	No	Yes	Yes
Intervention	Intervention arm	Sissala West	Kandia	22	21	Sissala		Muslim (Islamic)		illiterate	Famer		Married		Monogamy	26	Famer		Primary	3	Yes	Yes	Yes	Yes		3	1	2	0	0	No	0	No			No				3	2020-01-01	3	Four and above	CHPS/CHO	0	No	Yes	Yes	Yes
Intervention	Control arm	Sissala West	Kulfuo	29	21	Sissala		Muslim (Islamic)		Primary	Famer		Married		Ploygamy	35	Famer		No formal education	3	No					2	0	1	0	0	No	0	No			No				1	2016-01-01	1	Four and above	Health Center/Midwife		Yes	Yes	No	Yes
Intervention	Intervention arm	Sissala West	Liplime	43	20	Sissala		Muslim (Islamic)		illiterate	Famer		Married		Monogamy	50	Famer		No formal education	4	Yes	No				4	2	1	1	0	Yes	0	No			No				4	2020-01-04	4	Four and above	Health Center/Midwife		Yes	Yes	Yes	Yes
Intervention	Intervention arm	Sissala West	Gbarima	27	19	Sissala		Muslim (Islamic)		illiterate	Housewife		Married		Monogamy	35	Famer		No formal education	4	Yes	Yes	Yes	No		3	2	2	0	0	No	0	No			No				2	2020-01-06	2	Four and above	Health Center/Midwife		Yes	Yes	Yes	Yes
Intervention	Control arm	Sissala West	Nmanduonu	34	28	Sissala		Muslim (Islamic)		illiterate	Housewife		Married		Monogamy	35	Famer		No formal education	5	Yes	No				4	1	2	0	0	No	0	No			No				1	2015-01-06	3	Four and above	Health Center/Midwife		Yes	Yes	No	Yes
Intervention	Intervention arm	Sissala West	Jawia	22	19	Sissala		Muslim (Islamic)		Primary	Famer		Married		Monogamy	25	Famer		Primary	2	No					2	2	1	1	0	Yes	0	Yes	2	0	No				2	2020-01-04	2	Four and above	Health Center/Midwife		Yes	Yes	Yes	Yes
Intervention	Intervention arm	Sissala West	Jawia	33	25	Sissala		Muslim (Islamic)		illiterate	Famer		Married		Monogamy	35	Famer		No formal education	4	No					3	1	1	1	0	Yes	0	Yes	2	0	No				3	2020-01-03	3	Three	CHPS/CHO	0	Yes	Yes	Yes	Yes
Intervention	Control arm	Sissala West	Sentie	26	26	Sissala		Muslim (Islamic)		illiterate	Famer		Married		Monogamy	29	Famer		Primary	6	Yes	Yes	No			3	1	1	0	0	No	0	No			No				1	2016-01-08	2	Four and above	CHPS/CHO	CHO	Yes	Yes	Yes	Yes
Intervention	Intervention arm	Sissala West	Konkogu	22	20	Sissala		Muslim (Islamic)		Primary	Famer		Married		Ploygamy	27	Famer		Secondary	4	Yes	Yes	Yes	Yes		2	2	1	0	0	No	0	No			No				0	2020-01-05	2	Four and above	CHPS/CHO	O	Yes	Yes	Yes	Yes
Intervention	Intervention arm	Sissala West	Gwollu	27	22	Sissala		Muslim (Islamic)		illiterate	Housewife		Married		Monogamy	32	Famer		No formal education	4	Yes	Yes	No			2	1	1	0	0	No	0	No			No				2	2020-01-02	2	Four and above	CHPS/CHO	0	Yes	Yes	Yes	Yes
Intervention	Intervention arm	Sissala West	Liwiara	24	22	Sissala		Other (specify)	Mossi	illiterate	Housewife		Married		Ploygamy	34	Famer		No formal education	4	Yes	Yes	Yes	Yes		4	2	1	0	1	Yes	1	Yes	3	1	No				1	2020-01-05	4	Three	CHPS/CHO	0	Yes	Yes	No	Yes
Intervention	Intervention arm	Sissala West	Jawia	29	21	Sissala		Muslim (Islamic)		Primary	Housewife		Married		Ploygamy	40	Famer		Primary	4	Yes	Yes	Yes	Yes		3	2	1	0	0	No	0	No			No				3	2020-01-06	3	Four and above	Health Center/Midwife		Yes	Yes	Yes	Yes
Intervention	Intervention arm	Sissala West	Jitong	23	19	Sissala		Muslim (Islamic)		illiterate	Famer		Married		Monogamy	30	Famer		Primary	3	Yes	Yes	Yes	Yes		1	1	1	0	0	No	0	No			No				3	2020-01-03	3	Four and above	Health Center/Midwife		Yes	Yes	Yes	Yes
Intervention	Intervention arm	Sissala West	Liplime	34	20	Sissala		Muslim (Islamic)		illiterate	Famer		Married		Monogamy	40	Famer		Primary	5	Yes	Yes	Yes	Yes		4	1	1	1	1	Yes	2	Yes	0	0	Yes	1	Home	0	4	2020-01-04	4	Three	CHPS/CHO	0	Yes	Yes	Yes	Yes
Intervention	Intervention arm	Sissala West	Sibelle	30	19	Sissala		Muslim (Islamic)		illiterate	Famer		Married		Ploygamy	35	Famer		No formal education	4	Yes	Yes	Yes	Yes		4	2	1	1	0	Yes	1	Yes	0	0	Yes	1	Home	0	4	2020-01-02	4	Four and above	CHPS/CHO	0	Yes	Yes	Yes	Yes
Intervention	Control arm	Sissala West	Sentie	31	28	Sissala		Muslim (Islamic)		illiterate	Famer		Married		Monogamy	35	Famer		No formal education	5	Yes	Yes	Yes	Yes		5	1	1	2	0	Yes	1	No			No				1	2015-01-08	2	Four and above	CHPS/CHO	CHO	Yes	Yes	No	Yes
Intervention	Control arm	Sissala West	Challu	34	25	Sissala		Muslim (Islamic)		illiterate	Housewife		Married		Monogamy	42	Famer		No formal education	9	Yes	Yes	Yes	Yes		5	1	3	0	0	No	3	No			No				1	2017-01-02	4	Four and above	CHPS/CHO	CHO	Yes	No	No	Yes
[truncated: 266 more columns]
